# Supplementary material for: A CO2 sensing module modulates β-1,3-glucan exposure in Candida albicans
Source: mBio. 2024 Jan 23;15(2):e01898-23. doi: 10.1128/mbio.01898-23 (PMC10865862; doi:10.1128/mbio.01898-23)
Supplement: Table S3 — Normalized RNAseq data. [file mbio.01898-23-s0007.xlsx]

## Sheet: Normalised Counts 02
	Supplementary Table S3: RNAseq Normalised Counts
	Raw data available at EBI (E-MTAB-10986)
	Target genes asterisked (column A)
		STRAIN	3534	3534	3534	3534	3534	3534	3534	3534	3534		3544	3544	3544	3544	3544	3544	3544	3544	3544		3560	3560	3560	3560	3560	3560	3560	3560	3560		3605	3605	3605	3605	3605	3605	3605	3605	3605		3609	3609	3609	3609	3609	3609	3609
		CONDITION	control	control	control	lactate	lactate	lactate	hypoxia	hypoxia	hypoxia		control	control	control	lactate	lactate	lactate	hypoxia	hypoxia	hypoxia		control	control	control	lactate	lactate	lactate	hypoxia	hypoxia	hypoxia		control	control	control	lactate	lactate	lactate	hypoxia	hypoxia	hypoxia		control	control	control	lactate	lactate	lactate	hypoxia
		REPLICATE	A	B	C	A	B	C	A	B	C		A	B	C	A	B	C	A	B	C		A	B	C	A	B	C	A	B	C		A	B	C	A	B	C	A	B	C		A	B	C	A	B	C	A
	GENE
	AAF1		8.68782	7.58255	8.93109	8.58128	7.43939	8.8525	7.61802	7.64379	7.98828		7.518	7.70864	7.58003	7.45179	7.50495	5.9157	6.6227	6.78531	6.41222		8.03268	7.4802	7.37119	8.44647	6.77272	6.88571	6.51347	7.45041	7.68608		7.41911	8.26722	8.0161	7.34367	6.54769	6.34797	6.16941	6.18872	6.5557		7.53231	7.76299	7.86464	7.60215	6.98631	7.31551	6.37873
	AAH1		3.38018	1.96683	2.60098	4.78772	3.01553	4.10448	3.88175	2.60254	3.25558		2.30365	2.00491	2.69918	2.39402	2.40857	3.27884	0.287274	2.63227	5.56235		3.8218	3.8374	3.2425	3.64606	2.44454	2.61818	0.34529	5.15032	5.71633		2.40425	0.337368	3.01646	1.65386	1.34203	2.31267	0.832588	5.89144	5.74037		3.64804	1.55684	3.69931	3.57435	2.35184	2.99204	0.0539218
	AAP1		2.01459	1.23615	2.16025	2.57038	1.17441	2.31206	1.99828	1.64418	1.65121		-0.752811	-0.250041	0.297285	0.32946	0.933437	0.0206757	-0.901513	0.323133	0.990737		0.852752	0.666681	1.43114	2.24811	2.32385	2.13832	0.527829	1.74785	1.64359		0.29134	0.818282	-0.123799	1.55463	1.38724	0.934821	0.327028	1.58063	2.07974		2.22743	0.0511008	0.932904	2.52315	1.78287	1.12573	2.14639
	AAT1		7.10204	7.02135	6.76046	7.70878	6.97588	7.16347	7.28707	7.19457	6.89979		7.00507	6.76791	7.46789	7.00694	7.07279	8.91722	6.84991	6.61908	6.73947		7.23398	7.53256	6.98168	7.22487	7.78176	7.69091	6.4335	6.25404	5.7955		7.43409	8.06575	7.68517	8.06444	9.17552	9.30844	7.00589	7.50985	7.55131		6.18855	7.3729	7.78978	6.50592	7.73822	8.02495	5.63314
	AAT21		6.59239	7.25382	6.51802	6.85947	6.86778	6.79271	7.41516	6.87984	7.31654		6.97482	6.98068	7.03351	7.23308	7.16853	7.09151	7.42757	7.54644	7.89306		6.68808	6.70627	7.31899	6.63486	6.93451	6.91795	7.28976	7.42147	7.24681		6.62372	7.98351	7.22669	6.99906	7.96294	7.52055	7.55502	7.69457	7.64512		6.88217	7.10814	7.0499	6.80056	6.80149	6.9484	7.41915
	AAT22		6.7524	4.27403	6.74517	7.06727	3.98986	6.93382	6.63928	4.35249	6.66174		6.83971	6.93932	5.5979	7.31302	7.38441	5.59257	6.70369	6.78614	5.03584		6.36546	2.80103	0.335373	6.95876	3.01683	3.02916	6.57634	6.34711	5.77298		7.06285	4.20621	3.69795	7.26542	2.2856	2.7325	6.91336	5.63096	5.48041		6.67468	6.95498	2.78444	6.83203	3.41723	3.6978	5.95619
	ABC1		7.41875	5.51472	7.11575	8.00543	5.32422	7.5008	7.60889	6.3934	7.1258		7.24749	6.9942	5.64688	7.38875	7.01387	6.45528	6.96999	6.68789	7.03208		6.71768	5.91812	6.93084	7.26262	7.63391	7.60062	6.76374	7.81077	7.94923		6.884	7.36384	6.83252	7.40327	8.41819	8.10553	7.66265	7.95023	8.041		8.41663	6.79324	4.15198	8.67823	7.17551	5.48468	7.60316
	ABD1		6.57239	6.33246	6.27085	6.67473	6.35124	6.29631	6.42158	6.01449	6.1995		6.62903	6.37507	6.06645	6.61794	6.31797	5.79569	6.32944	6.13432	6.03643		6.32757	6.32096	6.69546	6.71245	6.40711	6.41102	6.3174	5.81352	6.15462		6.39381	6.41429	6.4109	6.50859	6.67769	6.37183	6.36485	5.86987	5.88765		6.44964	6.3205	6.12483	6.61473	6.2576	6.01967	6.31476
	ABG1		6.1736	6.89903	6.05861	6.26804	7.09103	6.19332	6.468	7.08443	6.40654		6.43474	6.36585	6.90443	6.36144	6.47913	7.62268	6.77554	6.61351	6.85779		6.27875	6.95749	6.94855	6.09689	6.61686	6.58371	6.42273	6.31331	6.30345		6.43463	6.97874	6.73872	6.5119	7.2678	7.45702	6.60289	7.06347	7.04234		6.3513	6.37175	6.86157	6.11832	6.66532	7.16466	6.53618
	ABP1		6.54678	8.80724	7.08542	6.85708	8.85369	7.42844	7.38477	9.32414	8.05618		6.87486	7.18322	8.34592	7.07882	7.33866	8.14355	7.54294	7.5732	8.07971		7.27563	9.44491	9.60424	6.81705	9.38765	9.34214	7.46928	8.19685	8.21821		7.22707	9.23353	9.11683	7.1206	8.69768	8.54536	7.62787	7.80096	7.81871		6.40901	7.16981	9.2784	5.99745	9.35393	9.05983	7.55061
	ABP140		5.71401	2.79857	5.04213	5.45207	1.85944	4.69999	4.62622	1.48815	3.83482		5.61273	5.21191	3.07291	5.79391	5.30137	3.44911	4.1076	4.12834	4.35004		4.73869	1.58351	0.335373	5.9308	0.896267	0.38009	3.84157	4.73326	4.84912		4.65312	0.734078	0.931523	5.0763	0.571286	0.634202	4.18496	5.10457	5.10131		5.22425	4.837	0.695589	5.89064	0.748096	0.353008	3.82317
	ABP2		1.20678	2.00274	1.61078	0.881542	2.29707	1.36458	1.18278	2.37194	1.90222		-0.514495	0.873702	1.91405	-0.130184	0.668209	2.48742	0.463006	1.13669	-0.212318		0.396277	1.98479	0.56261	-0.593182	2.40543	2.51654	0.570071	1.56751	0.596057		1.19252	0.973242	1.10747	0.705106	0.490712	1.7181	1.38649	0.606944	0.692026		0.906762	0.490533	2.41306	0.581895	2.41497	2.29184	0.606196
	ABZ1		5.66559	5.54966	5.59487	5.76902	5.36979	5.95083	5.98304	6.03437	6.28875		5.53028	5.67239	5.62894	5.72887	5.69169	4.91841	6.01015	5.98402	5.91178		5.27341	6.16352	5.62652	5.59796	6.1102	6.17321	5.65306	6.86756	7.16335		5.8061	6.29078	6.2677	6.13418	4.92887	5.05157	6.40834	5.9433	6.00597		4.74497	5.76403	6.06494	4.90825	6.0742	5.39334	4.78318
	ACB1		5.64076	7.05502	5.70664	5.46676	7.53962	5.88712	5.98525	7.22145	6.06356		5.35539	5.60575	6.95068	5.25212	6.22206	8.1899	5.63816	5.87642	5.43616		6.41599	7.28953	5.35279	6.61703	7.22083	7.13598	6.71045	6.54707	6.26059		5.64708	6.7844	6.75533	5.68698	6.71917	7.51867	5.841	6.71162	6.71213		5.99972	5.71421	7.37888	5.98933	7.38089	8.1395	6.57332
	ACC1		8.42483	7.50829	8.05381	8.49892	7.68854	8.03181	8.26496	7.61389	7.89342		8.48251	8.09085	7.43211	8.78573	8.43882	9.47763	8.09253	7.93107	9.36883		8.81808	8.22495	8.85937	9.24581	8.3141	8.25364	9.08276	8.85316	9.19106		7.96722	6.87012	6.82388	8.33548	8.17238	8.53603	8.59115	10.0123	10.2571		8.29335	8.10593	8.51256	8.97625	8.41528	9.19675	9.23322
	ACE2		4.38963	7.10843	5.39374	4.19847	7.27814	5.58122	4.02082	7.32264	5.71408		3.64137	4.46414	6.9141	3.44796	4.73364	6.28177	3.88488	4.22412	4.51279		4.89411	7.44148	7.92719	3.30564	7.94889	8.00659	4.84446	6.46924	6.22521		4.44895	7.26298	7.28231	4.17477	6.42923	6.63802	4.74395	5.44356	5.20199		5.10362	4.76444	7.34042	4.39321	7.78328	7.28554	5.31714
	ACF2		2.40902	5.13094	3.3564	2.67532	4.95708	3.48858	4.38327	5.4365	4.70484		3.04755	3.44466	4.90257	3.37832	3.4702	4.45349	4.58398	4.59232	4.6429		3.81269	5.83312	5.95989	3.54162	5.14619	5.09142	4.89726	5.33196	4.84102		3.38426	6.54746	6.00417	3.03898	5.45478	5.15832	4.69787	4.90131	4.70241		3.57502	3.94706	5.53204	3.5785	5.21103	5.6026	5.43895
	ACH1		6.36061	6.70953	6.40668	6.65653	6.59973	6.64848	6.39872	6.49837	6.52683		6.47246	6.46634	6.27701	6.44518	6.47602	6.50906	7.30842	7.63164	8.67542		6.34348	6.67586	6.69546	6.1598	7.70289	7.70193	6.69084	8.50105	8.79536		6.40042	6.8891	6.12159	6.71154	7.70059	7.55222	7.40588	8.58105	8.68532		6.35969	6.46406	6.92483	5.6631	7.53093	7.06441	6.46248
	ACO1		11.4121	9.05714	11.0249	11.4475	8.62439	10.9286	10.2272	8.36443	9.70633		11.4375	11.0658	9.21687	11.5982	11.2119	9.59089	10.352	10.1587	9.95003		11.0972	5.21268	5.39029	12.1589	7.33766	7.34655	10.3196	9.82326	9.86071		11.3461	6.20735	5.9986	11.4103	8.26651	7.96381	10.8195	10.1369	10.2024		11.4834	10.773	6.26939	11.8155	7.27123	7.03982	10.748
	ACO2		8.96139	7.01741	8.62231	9.33171	6.92183	9.03856	9.1197	7.37024	8.8597		8.89657	8.69081	7.96225	9.25747	8.97249	7.40766	9.37026	9.16789	7.58249		9.09855	5.792	6.34443	9.64808	7.80148	7.82247	9.45553	8.22794	7.71128		9.71639	6.50601	6.12287	9.99365	7.59132	7.26858	9.98951	7.95536	7.83138		9.28315	9.32384	6.24757	9.41037	7.64583	7.08996	8.85175
	ACP1		6.90688	5.51285	6.94902	6.93915	5.91398	6.90787	6.09058	6.12061	6.41305		6.95946	7.05785	6.2526	7.01907	7.1896	5.84512	6.21948	6.37187	5.1218		6.67619	5.29503	3.183	7.14565	5.59873	5.68314	6.22706	6.37024	6.1773		6.7246	5.48867	5.70049	6.87086	4.8783	5.41087	6.20674	5.84798	5.64193		7.02399	6.95641	5.57999	7.02879	5.79451	5.78785	6.31954
	ACP12		8.39964	7.13471	8.54155	8.30579	7.0137	8.47605	7.44627	7.08647	7.72948		8.46499	8.50932	7.69231	8.52501	8.4917	6.70237	7.84259	7.74518	6.44284		8.22702	6.68936	5.41719	8.9853	6.9543	7.04015	7.71497	7.63511	7.5013		8.37085	7.04413	6.94324	8.48383	5.9069	5.98775	7.77931	6.68305	6.69586		7.91913	8.6556	6.97418	7.9987	7.21595	7.52813	7.18175
	ACS1		6.04827	7.27541	6.03605	6.42784	7.43844	6.21533	6.27963	7.62798	6.33596		5.74621	5.82682	7.14758	5.56232	5.98111	8.45554	6.17703	6.12325	7.37712		6.11786	7.4802	8.20836	5.1547	7.77717	7.8098	6.06297	6.13126	6.10026		6.51067	7.35197	7.25149	6.00034	9.06768	9.10319	6.12022	7.07357	7.16261		5.99003	5.93181	7.57479	5.31513	7.72448	8.00875	6.15017
	ACS2		8.46711	7.73175	7.98912	8.12638	7.94544	7.68561	8.58779	8.12216	8.04318		8.3991	7.95488	7.86287	8.29948	7.99158	9.67896	8.86573	8.61771	9.83474		8.36143	8.20379	9.14073	8.53551	8.65637	8.6315	9.04136	9.28467	9.27496		8.33938	7.42344	7.3362	8.47325	8.89255	9.02037	9.23536	10.4065	10.506		7.56495	8.0998	8.5312	7.92915	8.76837	9.28937	8.12793
	ACT1		9.10327	10.2234	8.74567	9.1657	10.4344	8.90261	9.51927	10.4324	9.29303		9.59792	9.29839	9.91873	9.50325	9.36891	11.1735	9.83342	9.58428	10.3115		9.44163	10.3545	11.5016	9.33996	10.1158	10.0023	9.75414	9.37985	9.05084		9.52798	9.86201	9.91515	9.55785	11.2776	11.2352	9.7822	10.6199	10.5973		9.25257	9.13006	10.078	9.06364	10.0859	10.0783	9.66963
	ADA2		6.28677	5.26537	6.21379	5.86564	4.85393	5.95247	5.80084	5.48272	5.93473		5.18831	5.07151	4.68358	5.19025	5.23903	4.64742	5.6788	5.6735	5.24451		5.91241	5.54317	5.36289	6.45692	5.63469	5.51431	5.60815	5.44373	5.33561		5.61902	5.06627	5.21564	5.90158	4.42639	4.74964	5.87806	4.72354	4.70603		6.06271	5.65559	5.54463	6.36778	5.37423	5.21026	5.32951
	ADAEC		10.3271	10.5865	10.4682	9.4166	9.85351	9.66515	9.94576	9.82183	10.0355		9.83568	9.99298	9.56883	9.88984	9.98563	9.1664	10.0046	10.2003	10.3135		10.0808	9.89441	9.73886	9.93817	9.53861	9.58432	9.96534	9.75316	9.66461		9.83388	10.4161	10.3997	9.81866	9.58902	9.40074	10.01	9.38518	9.33569		10.2899	9.93147	9.99506	10.4812	9.37619	8.76717	10.1143
	ADE1		6.93098	6.87747	6.36249	7.42366	7.1926	6.74622	6.53831	6.95256	5.98124		6.62358	6.02727	6.43616	7.01014	6.62784	8.2268	5.44926	5.37275	7.2133		6.98442	6.96343	8.03412	7.49993	7.13495	7.08431	5.93548	5.93223	5.85969		6.70204	6.68628	6.59291	7.55058	8.67193	8.55455	5.81538	7.46596	7.74247		5.80713	6.2265	6.66069	6.60566	7.05185	6.95818	6.01334
	ADE12		8.49878	8.07822	7.69749	8.75894	8.21761	7.91224	8.42558	7.95823	7.71375		8.37058	7.75969	7.83886	8.43474	7.91082	8.86996	8.382	7.8524	8.15251		8.72367	8.07534	9.15786	9.18087	8.28826	8.2035	8.41207	7.41482	7.37195		8.61751	8.27786	8.09784	8.95573	9.61687	9.38233	8.48581	8.57484	8.66504		8.41522	7.92286	8.18983	8.6619	8.17135	8.27511	8.14261
	ADE13		8.81202	7.2268	8.58414	9.39427	7.31494	9.01884	8.18651	6.97698	7.8929		8.06512	7.87182	7.11571	8.59404	8.44201	7.88618	6.32186	6.49724	7.54968		9.02868	6.20044	6.19703	9.31322	7.92003	7.94419	6.82281	7.4085	7.43247		8.46173	6.92812	6.43172	9.43527	8.5483	8.55523	7.19961	7.86922	8.45132		7.32483	8.50918	5.91237	8.49353	7.71645	7.06441	6.49241
	ADE17		10.27	9.82809	10.0385	10.5959	9.79735	10.3549	10.1531	9.79138	9.97232		9.80438	9.66535	9.45921	10.1292	9.94066	9.57198	9.80659	9.66263	9.51184		10.194	9.65372	10.2663	10.1434	9.86235	9.8639	9.90158	9.42913	9.49848		10.1147	9.55774	9.44677	10.7333	9.90967	9.75417	10.0096	9.65121	9.86892		9.30833	9.98269	9.2724	9.91899	9.73333	9.42538	9.83922
	ADE2		7.38176	5.24531	6.7415	7.85038	5.62917	7.06538	6.75253	5.26438	6.13619		7.05911	6.59521	5.73845	7.41556	7.01673	6.48097	5.72265	5.69124	6.9503		7.18714	4.91777	5.10166	7.39454	6.10898	6.04067	5.82861	6.48909	6.61728		7.01089	5.12531	4.77218	7.85427	6.45557	6.51673	6.22462	6.95977	7.36388		6.56654	6.93554	4.90118	7.4775	6.0417	5.74154	6.12855
	ADE4		7.70369	5.41251	7.41265	8.14216	5.53362	7.78968	7.6033	5.48685	7.28888		7.95818	7.68288	6.45666	8.23582	8.00605	6.66508	7.3556	7.18794	6.99018		8.18547	5.2665	4.6024	8.69925	6.77945	6.81434	7.45103	7.48818	7.69265		7.90612	5.9271	5.41283	8.48804	6.46877	6.61527	7.59943	7.42858	7.67401		7.59012	7.81906	5.08226	8.49987	6.52826	5.9625	6.94717
	ADE5%2C7		8.92894	6.69482	8.40129	9.26707	6.90644	8.65104	7.9992	6.60194	7.45093		8.46042	8.07184	6.98354	8.67089	8.31672	7.85762	6.91183	6.76785	7.65636		8.84669	6.25713	6.24148	8.90274	7.42875	7.42287	7.0856	7.39391	7.61248		8.58089	6.13429	5.77407	9.19024	7.59915	7.85449	7.41073	8.03987	8.48982		7.72832	8.27611	6.04609	8.64705	7.36556	6.93475	6.65246
	ADE6		8.87158	6.73212	8.73925	9.14366	6.5557	8.78587	7.70669	5.80225	7.32922		8.33649	8.06331	6.81201	8.60191	8.37753	7.36652	6.96756	6.80908	6.94811		8.74089	5.66294	5.48578	8.87676	6.22923	6.18241	7.38194	7.1937	7.33736		8.52471	5.92828	5.35296	9.00751	6.39459	6.29574	7.5415	7.63998	8.01829		8.06215	8.15344	5.59217	8.81069	6.09086	6.37575	7.30452
	ADE8		6.94457	5.30896	6.6677	6.80268	5.23836	6.63527	6.27863	4.83303	6.15961		6.77729	6.68136	5.49465	6.85287	6.79383	5.27787	6.07134	6.12129	6.16346		6.18297	4.69323	4.23016	7.08795	6.10777	6.02906	5.5112	7.07438	7.03071		6.1182	5.07057	4.84539	7.0827	5.43339	5.45687	6.16941	6.70107	6.90525		5.17188	6.68188	4.52655	6.22886	5.8801	5.30529	4.88983
	ADH1		14.1772	14.7291	13.6276	14.3795	15.0486	13.7953	14.8173	14.7037	14.1823		13.1763	13.0773	14.2364	13.046	12.8806	14.8792	14.1197	13.7712	14.1857		14.2105	14.624	15.7583	14.2391	14.1478	14.0136	14.4512	12.7371	12.5925		13.9759	14.132	14.1978	13.4989	15.684	15.457	13.9265	14.1661	14.2492		14.7448	13.256	14.3491	14.3156	14.1787	14.1507	14.9338
	ADH2		6.39715	7.28826	5.31404	6.58185	7.44271	5.43129	6.97037	7.64147	6.13356		5.43575	4.7362	6.07641	5.30103	4.45858	8.3412	6.40135	5.72352	8.22984		7.39989	7.61503	9.48588	7.13003	7.34051	7.20341	7.58967	5.06439	5.50657		6.20239	7.40952	6.66018	5.78533	9.18044	8.93964	6.43346	7.57527	8.15081		3.45492	4.88131	6.84277	3.67712	7.12178	6.41944	4.32569
	ADH3		-3.13565	-1.51551	-1.85133	-2.49165	-0.882499	-1.97469	-3.13565	-1.20357	-1.61279		-3.13565	-2.47488	-2.07293	-3.13565	-3.13565	-0.426162	-1.87906	-1.72106	-0.78057		-1.23278	-0.534449	-0.540058	-3.13565	-0.786442	-0.498988	-1.60835	-2.3113	-1.86215		-1.14686	-1.10879	-1.74025	-2.59009	-0.118916	0.792327	-2.02682	-0.512578	-0.98408		-2.2586	-3.13565	-1.5335	-1.90264	-0.384215	-1.42537	-0.741928
	ADH5		8.80924	10.3121	8.7662	9.2916	10.5106	9.14945	10.0071	10.8871	9.84695		7.53675	7.89765	9.77598	7.29108	7.75461	10.1831	9.42619	9.13276	9.81387		8.57055	10.2631	11.1224	8.20566	10.1692	10.134	9.60134	8.91528	8.56574		9.10669	10.7037	10.3114	8.71019	11.8831	11.5528	9.84329	9.94338	10.0077		9.63725	8.80369	10.2341	8.73553	10.1054	10.0502	10.8921
	ADK1		9.73121	8.12257	9.37359	9.98139	8.20635	9.67512	9.05098	8.60709	8.7211		9.03624	8.79689	8.20236	9.0961	8.93091	8.73421	8.80261	8.5661	7.65233		9.62383	7.80391	7.88709	9.89935	8.49641	8.52906	8.6428	8.05463	7.96173		9.41799	7.02488	7.40151	9.29183	8.59029	8.77009	8.51205	8.23946	8.16925		9.64431	8.94969	8.09462	9.48827	8.41418	8.62301	8.09811
	ADO1		6.63325	6.44518	6.23793	6.65103	6.95709	6.24105	6.31621	7.05831	6.21117		6.67941	6.42809	6.56634	6.47607	6.54106	8.29127	6.02657	6.05429	7.08131		6.12155	6.77118	7.16739	6.25276	6.93657	6.84365	5.8893	6.43893	6.1633		6.1848	6.00439	6.13561	6.47845	7.76945	7.98512	6.05603	7.66274	7.48871		6.40658	6.03145	6.59046	6.83786	7.00132	6.83536	5.6585
	ADP1		5.04319	7.02004	5.7423	5.35159	6.80612	5.67911	6.07912	6.96667	6.41378		5.12582	5.34221	6.92884	5.19025	5.61635	7.30376	6.06454	6.11867	7.19773		5.15038	7.37554	7.69467	4.53075	7.24928	7.22329	6.11561	6.73903	6.80308		5.78099	7.81473	7.47457	5.5244	7.75766	7.62804	6.44912	6.7979	6.74499		5.2425	5.6361	7.41654	4.80893	7.2423	7.18787	6.55993
	ADR1		4.87523	3.81118	5.11523	4.81531	3.45961	5.08857	4.25879	3.87389	4.44447		5.22372	5.38392	4.22241	5.53592	5.52625	3.91093	4.64678	4.77486	5.05832		4.3265	3.49546	3.36981	4.37402	4.45596	4.41791	4.31815	5.42058	5.67354		4.628	4.8281	4.15392	4.97739	3.92086	4.16412	4.88085	4.68537	4.35193		5.05951	5.00456	3.45964	5.12175	3.88844	3.18813	4.50977
	AFG1		2.22524	3.035	2.58365	2.0521	2.90429	2.44842	2.26419	3.55003	2.55329		1.9428	1.53104	2.91599	1.89277	1.55391	3.1235	2.35603	2.14081	3.30778		3.65842	3.98871	4.20232	3.14377	3.12674	3.31394	3.22094	2.6343	3.22662		2.12456	3.95971	3.9839	2.10339	3.58233	3.82752	2.26543	2.92049	2.93029		2.31283	2.06066	4.19367	2.09183	3.11443	3.4643	2.71894
	AFG3		7.29847	6.52591	7.24825	7.4744	6.15346	7.36646	7.23897	6.3967	7.14679		7.40912	7.31303	6.51938	7.51309	7.35814	6.48894	7.27248	7.13575	7.30417		6.99453	6.22289	6.10679	7.23601	6.47858	6.51356	6.82934	7.09304	7.1551		7.41136	6.49486	6.43275	7.66985	6.89285	6.76825	7.43799	7.27352	7.13171		7.35072	7.37984	5.95744	7.46165	6.26496	5.82944	7.14408
	AFL1		6.79504	6.6327	6.5223	7.08302	6.26381	6.70791	6.53747	6.55748	6.2856		6.8853	6.6551	6.32239	6.90401	6.75237	6.90894	6.14517	6.17652	7.0853		6.6699	6.60451	7.54364	6.753	7.28528	7.14609	5.88094	6.62091	7.07453		6.56315	6.72905	6.53251	6.97467	7.56513	7.36666	6.16589	6.89647	7.11685		6.14361	6.43668	6.49735	6.44106	7.05256	6.38359	5.58368
	AFP99		0.407618	4.29153	1.53148	0.103121	4.49115	2.01854	1.21664	4.72531	2.68347		0.58446	1.59557	4.22002	-1.13096	1.83898	3.93449	0.569293	1.36617	2.70713		1.78809	4.42287	4.93233	0.480273	4.67629	4.65078	1.69642	2.19734	2.36943		1.03154	3.7126	4.01182	0.705106	4.0157	4.14836	0.759697	2.47887	2.58262		0.869663	0.552327	4.94795	0.72289	4.69399	4.90881	1.63541
	AFT2		6.135	5.65477	6.30305	6.40513	5.59119	6.59806	5.84751	5.49096	6.02723		5.01128	5.2575	4.90556	5.429	5.3521	4.51729	4.93902	5.06222	4.7249		5.8669	4.7799	4.75968	5.26411	4.87552	4.99323	5.27307	5.33509	5.13612		5.68952	5.09187	5.1767	5.83177	4.39906	4.57203	5.45172	4.80459	4.71681		6.42428	5.24047	5.18689	6.55704	5.07524	5.13795	5.96028
	AGC1		5.47645	4.85617	5.36162	5.92309	4.71486	5.61639	5.97168	5.35526	5.88251		6.10683	6.14244	5.3941	6.49812	6.57737	5.72252	5.67136	5.75846	5.68759		5.74283	5.44897	4.56353	5.55928	6.12713	6.04788	5.68944	6.39451	6.48845		5.95831	5.9044	5.69188	6.0761	5.97512	6.1004	5.57898	5.9488	5.86682		5.20017	5.95344	4.88148	5.56816	5.89442	4.95464	4.50977
	AGE1		6.48673	7.27376	6.61818	6.24387	7.11264	6.478	6.63381	6.94132	6.79511		6.22974	6.24281	6.58601	6.18573	6.26961	6.60495	6.46469	6.39697	5.85571		6.25876	7.29484	6.3945	5.46876	6.87848	6.9406	6.71516	6.17219	6.64854		6.29796	6.60341	7.24974	6.07722	6.86215	7.03605	6.68699	6.04815	5.79398		5.68565	6.03552	7.26996	5.62017	6.8723	6.82141	6.4022
	AGE2		6.43683	6.88318	6.86154	6.53132	6.78702	6.95327	6.42945	6.87493	6.8772		6.67656	6.93698	6.48027	6.76085	6.91947	5.63959	6.73007	6.86289	6.17417		6.38435	7.19252	6.50062	6.2371	7.34465	7.35326	6.4588	6.83108	7.11005		6.58616	6.74742	7.02669	6.65764	6.06743	6.04282	6.68005	6.01841	5.94152		6.40893	6.925	6.69539	6.21947	7.1884	6.40378	6.37812
	AGE3		6.72116	6.5858	6.69297	6.65562	6.44429	6.70597	6.76474	6.50347	6.73719		6.84908	6.81355	6.60082	6.83637	6.98804	6.86224	6.97483	6.98344	6.38822		6.77629	6.55228	6.26321	6.99233	6.47122	6.49362	7.04546	6.60443	6.32509		6.85241	6.7844	6.47549	7.04891	6.58516	6.77773	6.99502	6.51446	6.45729		6.79952	6.87411	6.59652	6.80585	6.45933	6.71821	6.81412
	AGM1		4.54045	4.2384	4.52935	4.87948	4.46898	4.66842	5.01335	5.05228	4.8717		5.24212	5.16218	5.11862	5.40974	5.23412	5.66989	5.41403	5.37934	5.29184		4.68974	4.93298	4.81221	5.01741	4.8466	5.13812	5.23419	5.29215	5.10039		4.94521	4.7228	4.59892	5.24692	4.85032	4.80945	5.2386	5.44706	5.33863		4.71914	5.21203	5.35962	4.65024	5.38328	5.53382	5.03828
	AGO1		6.00482	5.78705	6.16535	6.56682	5.77634	6.40804	6.38947	6.31545	6.38389		5.47949	5.50225	6.2158	5.87621	5.89509	6.49616	6.052	5.87797	5.27274		6.71524	6.71334	6.28859	6.23301	6.10166	6.14658	6.44985	5.4782	4.38677		6.64474	6.50918	6.37049	6.45886	6.10598	6.20958	5.94123	5.53007	5.33863		6.43939	6.77958	6.56156	5.77529	6.04027	6.38582	6.5162
	AGP2		8.73942	7.48994	8.65367	8.95593	6.86142	8.69356	8.81667	6.62366	8.61967		8.66331	8.58924	7.08247	9.02604	8.87682	7.07137	8.78358	8.84948	9.47898		8.79844	6.08264	5.22578	9.42513	5.18828	4.84875	8.55251	7.0626	8.57349		8.52112	6.03661	6.2619	8.62409	5.9452	5.50716	7.91504	7.72532	7.86995		5.86365	8.4814	5.94257	7.22695	4.98895	4.74112	5.27151
	AGP3		5.14794	5.76531	5.18069	5.29626	5.72582	5.20522	5.25042	5.3117	5.25666		5.18831	5.08562	5.58493	5.15829	5.23903	5.73477	4.7821	5.44777	7.56618		5.12483	6.02844	6.03442	5.02824	5.76093	5.89312	5.0337	6.61898	6.9185		5.5284	5.69485	5.91826	6.51521	6.07523	6.14385	5.08857	7.05649	7.30493		5.31502	6.10547	6.22093	5.43613	5.90388	6.39028	5.47937
	AHA1		7.13264	6.76145	6.77488	7.21942	6.65354	6.73102	7.225	6.53472	6.84519		7.42576	7.16074	6.56445	7.53504	7.35362	7.14574	7.23007	7.08898	6.99018		6.65722	6.30351	6.27796	7.07886	5.85685	5.84921	6.68905	5.89445	5.64398		7.44771	6.14554	6.242	7.48723	6.45954	6.41807	7.17617	6.62072	6.42805		6.32842	7.03832	6.46272	6.2328	5.82472	6.19791	6.91175
	AHP1		5.45001	10.0215	7.14768	5.96361	10.2459	7.65875	7.19612	9.76389	7.84822		5.23805	7.02015	9.80395	5.3341	7.63448	11.2188	7.5409	7.72119	9.86469		7.92313	10.5427	10.4584	7.64858	9.71834	9.69205	7.89685	8.83997	8.3041		6.52586	10.0247	10.1032	6.13847	10.8067	11.0277	7.95002	10.2092	10.1607		7.11596	6.12847	10.878	6.77514	10.0766	10.9675	8.74243
	AHP2		5.239	7.80627	5.78851	5.47301	8.02546	6.13244	5.84886	7.80791	6.39343		5.27028	5.85839	7.72436	5.36843	6.12992	7.73977	5.83078	6.2857	7.23857		5.43212	7.97678	7.16017	5.01196	7.55343	7.66676	5.67862	6.83385	6.85224		5.64011	7.78136	7.81168	5.49793	7.70283	7.7671	5.80749	6.75462	6.90525		3.99237	5.7624	7.85294	3.76943	7.6029	7.83137	5.23993
	AHR1		6.61041	5.65308	6.89921	6.13899	4.72892	6.33075	6.33656	5.18527	6.52749		6.36835	6.55318	5.81664	6.22263	6.35575	4.87701	6.13438	6.39155	5.82147		5.31758	4.67525	5.06502	5.47273	5.16972	5.04027	5.99289	6.11584	6.49963		4.17911	6.55208	5.9888	4.59816	5.40344	5.38834	5.38057	5.16956	4.90149		5.09158	6.21818	5.23427	5.65871	4.96202	4.70225	5.19036
	AIP2		8.57504	6.60323	8.10778	8.79515	6.33294	8.14795	7.98515	6.12988	7.40666		8.14742	7.8107	6.71836	8.22264	7.84875	7.27511	7.44948	7.17728	7.02068		8.44011	5.53721	6.43574	8.96272	6.82759	6.72178	7.66164	6.4462	6.392		8.12193	6.16978	5.63736	8.67923	7.46191	7.12421	7.58071	7.0742	7.19608		8.26796	7.9159	5.74175	8.66991	6.7297	6.66755	7.42211
	AKL1		5.78523	6.68905	5.89795	6.17395	6.86354	6.14109	6.09286	6.95926	6.24319		6.00275	5.97517	6.38039	6.16635	6.13256	6.47075	6.19582	6.08549	6.48795		6.06798	7.26209	7.92037	5.87789	7.18606	7.1548	5.93951	6.06572	6.35742		6.02718	7.13672	6.96839	5.92536	7.04167	6.88842	6.11566	6.06849	6.12615		5.9032	5.88154	7.05494	5.84766	7.1116	6.80566	6.23101
	AKR1		6.79504	7.10039	7.16476	6.6119	7.03555	6.96339	6.79867	7.89438	7.31499		6.78777	6.97235	6.8697	6.78796	6.88356	6.49039	6.69492	6.75862	6.59037		6.92327	7.66051	7.8463	5.94372	7.64948	7.67423	6.87744	7.04881	7.21688		6.76036	8.08446	7.95089	6.63239	7.0104	7.10047	6.63635	6.4442	6.44761		6.51191	6.91878	6.99725	6.32694	7.42373	6.53908	6.51342
	ALA1		7.85025	6.15392	7.68036	7.84396	6.05086	7.61905	7.3341	5.75681	7.04892		8.26731	8.01952	6.89545	8.244	8.01072	7.50851	7.79922	7.71599	8.10912		7.57351	5.92117	5.71391	7.90363	5.54574	5.63989	7.34022	7.80992	7.64462		8.05701	6.16074	5.86567	8.1482	6.37789	6.27579	7.75168	8.47052	8.4583		7.5844	7.89518	5.94122	7.82611	5.68351	6.48805	7.21717
	ALD5		7.45386	9.8337	7.6486	8.82804	9.58992	8.55895	8.18143	9.00877	8.06711		8.11506	8.12951	9.07644	8.53548	8.5275	10.0585	7.0909	8.99521	11.9594		7.27853	9.36796	9.55666	8.46278	9.15265	9.13417	7.21519	9.56499	9.851		8.06405	9.69901	9.09019	9.40399	10.0209	9.90612	7.57175	10.1839	10.3439		8.43401	8.05381	9.73975	8.47267	9.59291	10.2377	7.85567
	ALD6		2.18916	4.40836	2.53026	2.2201	4.17242	2.71881	2.76522	4.63145	3.1602		0.683534	1.42849	3.42045	1.11819	1.52205	3.94297	1.31322	1.43521	2.96251		1.08247	4.49433	4.19103	0.816454	3.92048	3.74155	1.37761	0.64227	1.89367		1.13026	4.38251	4.80447	0.658072	5.87353	5.67901	1.78575	1.60867	2.05729		2.72997	0.826903	4.94253	2.07439	4.22555	4.72005	3.81417
	ALG1		5.45572	5.55148	5.70212	5.46258	5.25788	5.73542	5.71016	5.64855	6.02818		5.35726	5.40882	5.29515	5.44043	5.61068	4.80679	5.6965	5.90864	5.48375		5.60179	5.70608	5.38782	5.62139	5.77635	5.8558	5.7179	5.83695	5.7955		5.49636	5.78785	5.72431	5.59945	5.30379	5.01059	5.67254	5.28487	5.10952		5.34742	5.77703	5.335	5.3299	5.82638	5.0222	5.39285
	ALG11		3.82238	1.5872	3.28566	3.19231	1.85944	3.09631	4.33399	2.44167	3.69933		4.30597	4.09044	3.1454	4.13265	3.67969	3.13834	4.63688	4.55403	4.20003		2.92503	1.98479	0.250911	3.98126	1.828	1.77095	3.98507	4.61691	4.18835		3.91866	1.07943	1.33671	3.96277	1.38724	1.93711	4.45978	4.85522	4.66206		3.8232	3.76982	2.33241	4.43822	2.36103	2.85273	4.49576
	ALG2		4.66718	5.34501	4.80137	4.82512	5.55482	4.92036	5.32021	5.87967	5.37848		4.62234	4.82467	5.38129	4.82185	5.034	5.55988	5.14426	5.43096	5.58857		4.44921	5.76676	5.2586	4.2638	5.81865	5.85086	4.75345	6.01575	5.64553		4.60529	5.98403	5.89295	4.81736	5.68948	5.89054	5.07173	5.8062	5.6681		3.67517	4.84319	5.68116	3.47597	5.93498	5.84898	4.1073
	ALG5		4.26083	4.00918	4.22776	4.21846	4.00534	4.3179	4.33784	4.01781	4.11948		5.1346	4.93165	4.47436	5.07759	5.17387	4.42353	4.40537	4.30474	4.18896		4.18885	4.52677	3.27141	4.15436	4.24689	4.4168	4.0006	4.66259	4.13196		4.40295	3.54972	4.78842	4.79851	3.90346	4.1038	4.29545	4.56795	4.27617		3.60354	4.8214	4.17991	3.49576	4.36454	4.25675	3.04552
	ALG6		4.16655	4.45955	4.64061	4.4767	4.6621	5.13478	4.16219	4.92111	4.74668		4.34433	4.64577	4.87543	4.68435	4.79493	4.85921	4.50248	4.47015	3.98645		4.78136	4.72852	4.40646	3.32157	5.0556	5.00217	4.2645	4.45905	4.3262		5.07274	4.51142	5.14427	4.56349	4.3138	4.56474	4.589	3.95402	3.7123		4.80024	5.06874	4.89838	4.42452	4.99781	5.2549	3.75896
	ALG7		5.27817	5.08152	5.27298	4.99114	5.1985	4.88303	5.58613	5.30704	5.4034		5.66519	5.58802	5.2883	5.30937	5.31073	5.69895	5.70089	5.64281	5.37723		5.36667	5.16452	5.46718	5.30476	5.55113	5.55335	5.64072	5.37527	4.68393		5.57296	4.85576	5.12905	5.34299	5.83325	5.66203	5.72613	5.45094	5.20455		5.61035	5.42934	5.47683	5.68193	5.60059	5.5891	5.67848
	ALG8		3.95722	3.40004	4.13691	4.11031	3.57826	4.23951	4.51156	4.02918	4.49445		4.45364	4.41938	3.97494	4.59166	4.57574	3.79168	4.63688	4.81913	4.2037		3.8577	3.76901	3.30321	3.00812	4.1076	4.35767	4.18858	4.9287	4.88368		4.611	4.46972	4.25552	4.32084	3.6764	3.67342	4.76226	4.21802	4.1278		3.86621	4.51495	3.47475	3.79094	4.26035	3.53035	4.33516
	ALG9		5.15731	5.48841	4.92289	4.98823	5.63913	4.92705	5.80502	5.65774	5.46039		5.02315	4.87753	5.29742	4.67792	4.55621	5.67499	5.87808	5.74152	5.50919		5.42914	5.88878	6.05947	5.14229	6.03658	5.96954	5.80006	5.29376	5.11837		5.47461	5.84667	5.59553	5.19844	6.40837	6.4211	5.69837	5.63607	5.59982		5.6033	5.30696	5.86442	5.08194	5.96994	6.04107	6.25864
	ALI1		6.56008	3.43193	6.34521	6.72099	3.90158	6.30916	5.94668	4.72531	5.25666		6.41955	5.80652	4.60863	6.51083	6.0992	5.78158	5.72552	5.42036	5.1218		6.79087	2.42428	1.77149	7.16418	4.49811	4.56088	6.07035	5.34602	5.09359		6.60238	3.40745	3.33211	6.67951	5.007	5.34219	6.05222	5.82575	5.88287		7.25641	5.94194	3.69073	7.19637	4.15861	4.06394	6.40969
	ALK2		4.79572	3.799	4.63429	4.60369	3.41392	4.46755	4.01602	3.60425	4.0357		4.7072	4.36489	3.49368	4.83347	4.8148	4.04882	4.03989	4.44107	5.4455		3.58538	3.3005	3.97108	3.94171	3.8581	3.97738	3.48104	5.10447	4.87974		4.39305	4.52087	3.64187	4.37274	4.26619	4.2788	3.80045	5.18827	5.50758		3.4859	4.24246	3.62453	4.02683	3.82842	3.78156	4.44419
	ALK6		-0.416939	1.89244	0.391459	-1.00605	1.71622	0.0397747	0.116556	1.81156	0.339099		-2.18197	-0.140871	0.837017	-1.32383	-0.829326	1.18609	-0.901513	-0.691448	0.602975		0.186481	2.26032	0.758878	-0.886679	1.73008	1.74278	0.136263	0.515245	1.10884		0.400863	0.549316	1.56494	-1.4141	1.70552	1.93711	0.275669	1.22964	1.1396		0.484265	-1.47505	1.93368	0.369518	1.44543	2.38405	0.801003
	ALK8		-0.796441	1.46919	-0.103832	-0.289807	1.71622	0.135238	0.857515	1.58378	0.238412		-0.130963	-1.06695	1.37388	-0.808724	-0.673609	2.11997	-0.642255	0.323133	3.76081		-0.958596	1.27521	2.35052	0.164091	0.539534	0.922383	-0.248061	1.16378	1.40085		-0.633414	1.6498	1.85121	-0.91017	2.66185	2.89241	0.515924	2.54568	2.4766		-1.32424	-0.651986	2.22034	-1.08208	1.47958	1.76985	-0.214197
	ALO1		8.63452	7.6779	8.62927	8.90847	7.62856	8.83779	7.96661	7.80749	8.01777		8.1833	8.06758	7.70778	8.24672	8.14461	8.17581	7.39045	7.29919	7.31142		8.62818	8.00152	7.96786	8.56811	7.91933	7.95727	7.54999	7.16489	7.27162		8.48815	7.36471	7.61317	8.52496	8.01157	7.98273	7.28853	7.44812	7.55031		8.59005	8.52227	7.96853	8.58509	7.97173	7.97838	7.41952
	ALP1		5.24999	4.35113	5.04926	6.79439	4.79278	6.29502	6.36703	4.14867	5.75733		5.82156	5.62327	5.58865	6.34531	6.02441	5.46893	5.93882	5.94164	6.62021		6.8388	4.02323	3.6049	7.17519	4.12696	4.07662	6.8326	5.9579	6.0426		7.05763	4.19838	4.48401	8.10994	5.28599	5.35493	6.47069	6.62673	7.08668		6.8124	6.97627	4.88148	7.11767	4.44453	5.4826	6.91596
	ALR1		7.17592	5.93072	7.23428	7.07688	5.76319	7.20975	7.28458	5.95463	7.26907		6.94892	6.78761	6.45394	6.709	6.55511	5.53908	6.92064	7.0495	7.66803		6.3639	6.18367	6.63759	6.83099	5.63131	5.67819	6.57893	8.18836	8.60621		6.54164	7.2885	6.83252	6.44853	5.57934	5.29011	6.75385	8.1194	8.36609		7.24749	6.80836	6.20312	7.43905	5.40566	5.14323	7.00319
	ALS1		12.8047	10.6554	13.0884	13.3501	10.6967	13.6815	10.4099	8.38009	10.6553		11.2085	11.5322	9.70729	12.0685	12.1976	9.40525	7.4238	7.56615	6.45003		9.89955	4.90472	5.72217	11.0726	5.39882	5.52834	6.1597	6.77132	6.05501		8.98789	6.44247	5.96344	11.4451	5.4393	5.69325	6.00413	6.35198	6.26833		5.94429	11.2262	4.3554	9.56367	5.06374	4.02484	3.90523
	ALS2		10.9994	13.7471	12.0452	11.339	14.0046	12.6207	10.6678	13.3861	11.9919		11.5264	12.3325	14.0466	11.4873	12.2569	13.2913	12.1361	12.4757	12.5042		10.4363	13.8717	14.0871	9.57502	13.8895	13.9194	10.0898	11.5354	13.2545		12.7325	13.0641	13.3632	12.2113	13.1554	13.4024	12.5248	11.7302	12.2343		11.2548	12.0838	11.9464	11.6225	13.5549	12.1296	11.3049
	ALS3		7.39223	7.57628	7.90023	7.39852	7.46956	7.99252	6.9867	7.47441	7.59774		7.05899	7.62145	7.61888	7.07747	7.40679	6.39396	7.10149	7.33816	6.56574		6.54357	7.31646	7.82333	5.58421	7.48008	7.55906	6.77427	7.07537	7.16204		6.50326	7.5411	7.42022	6.73594	6.65011	6.61656	6.8025	6.44406	6.26448		6.47439	7.35946	7.21488	6.44981	7.31668	6.67239	7.12227
	ALS4		11.8674	13.1779	12.3927	12.2464	13.3732	12.8214	11.3622	12.5891	11.9926		11.7903	12.228	13.1433	11.8508	12.1136	12.7078	11.9478	12.1974	12.7078		10.6541	13.4441	13.7982	10.2793	13.3098	13.2975	10.3236	12.8922	13.2947		12.7554	13.377	13.418	12.4881	13.099	13.1386	12.3802	12.596	12.9326		11.7212	12.1342	11.8034	12.2072	13	11.5299	11.9001
	ALS5		7.40103	5.31325	7.31908	7.90252	5.3945	7.99152	6.36144	5.14534	6.33164		6.2294	6.16588	5.04946	6.87849	6.65923	5.30701	5.74526	5.76585	5.91141		5.73842	3.71196	4.59385	5.34429	4.97573	5.04772	4.87864	4.47145	5.71658		5.84931	5.09925	4.51197	6.6941	5.0999	5.15711	5.8222	3.92921	4.92726		5.70355	5.77366	4.33803	6.2711	4.83175	4.06717	5.40638
	ALS6		5.28851	4.89507	5.33593	5.61609	4.52108	5.67565	5.46722	5.22185	5.51589		5.13076	5.0472	4.7281	5.45991	5.36675	5.15044	5.18244	5.25603	5.74772		4.56434	4.68696	5.52565	4.52502	5.41086	5.39609	4.79133	4.80517	5.62709		4.77891	5.33784	5.15307	5.02816	5.65408	5.71347	5.27146	4.67628	5.018		4.92679	5.08014	4.70693	5.08484	5.10699	4.11505	5.10867
	ALS7		4.8347	5.60594	4.94346	4.90489	4.55831	4.87354	4.54359	4.65153	4.48212		4.81834	4.85629	4.49433	4.80329	4.76291	5.2043	4.09875	4.24384	5.20506		4.3807	5.3578	5.41234	4.29103	5.65498	5.56646	4.27172	4.69225	5.0102		4.54244	5.21671	5.67888	4.44092	6.1186	6.24192	4.30455	4.53179	4.59153		4.84113	4.47231	4.88006	4.72247	5.29733	4.48281	4.64578
	ALS9		8.1527	8.55703	8.35813	7.85836	8.8237	8.26965	8.38405	8.24579	8.4816		7.25103	7.69121	8.97175	7.16808	7.56287	8.82554	7.88791	7.94408	8.30087		6.91291	7.92941	8.45097	6.06438	8.26413	8.29817	6.52827	5.80676	7.12929		7.4497	6.08628	6.30768	6.80018	7.41151	7.59823	7.38559	8.10285	7.96462		7.25372	7.59744	7.38789	7.12775	8.13599	8.02352	7.52567
	ALT1		5.98128	7.14858	6.15767	6.499	7.03177	6.64037	6.96478	7.58385	7.11164		6.67189	6.68877	7.55838	6.64702	6.78127	7.36849	7.05591	7.08428	7.40728		6.94325	7.10512	7.31119	6.22479	8.06358	8.01213	7.16999	7.10181	6.93254		7.14827	7.5955	7.08536	7.25804	8.01788	7.93442	7.2966	6.75854	6.69677		6.95094	7.31001	7.30789	6.45881	7.98591	7.6877	6.78907
	AMN1		2.47943	4.69464	3.61034	2.23979	5.01789	3.93177	2.85825	5.19603	4.24611		2.38686	3.03638	5.4248	2.73591	3.54822	4.42776	2.31583	2.90804	2.73987		1.33074	5.63866	4.25423	1.03838	5.461	5.45955	1.89891	4.76059	4.8307		2.30728	5.59295	5.81268	2.48658	4.10231	4.29386	2.96184	3.30518	3.41132		1.67717	2.89584	5.41576	1.63945	5.45509	4.9785	1.51615
	AMO1		2.03506	8.30614	5.03735	0.930824	8.52448	5.71625	3.86941	8.28099	6.0092		3.2631	5.58603	8.46211	2.11836	5.97965	9.65982	4.81217	5.39025	7.90325		2.90802	7.85031	8.83691	1.04693	8.22619	8.21155	2.91983	6.51768	6.32586		3.57744	5.59096	5.76097	3.11061	7.41969	7.50588	5.20296	7.56188	7.5663		2.51856	4.14555	8.40254	1.82609	8.203	8.68323	4.92788
	AMO2		3.06553	6.29718	4.13691	3.3546	6.33141	4.36789	4.31458	6.20699	4.89049		3.54585	5.19639	8.06361	3.34626	6.08836	9.13404	4.12513	5.65371	8.10643		3.27618	5.62036	4.78243	2.95236	7.54446	7.4438	3.92531	6.89732	6.48065		3.65687	5.16404	5.08767	3.62647	6.29134	6.64667	4.16746	7.02821	7.01711		2.83955	4.04704	6.91794	2.70414	7.95172	8.85195	4.36936
	AMS1		3.27798	8.63809	5.99599	3.2805	8.68108	6.47914	4.67575	8.68643	6.88997		3.13767	5.60575	8.50923	3.10892	5.81517	8.54314	5.35953	6.10416	7.89448		5.98622	9.24356	8.51179	4.90733	8.56325	8.53009	5.63202	6.6407	7.3635		4.96318	9.20797	9.07456	4.26307	8.79762	9.05394	5.69837	6.90569	7.32915		5.45308	4.95609	9.11842	4.8428	8.53557	8.80122	6.97166
	ANB1		10.9006	9.39947	10.0505	10.948	9.6035	10.0733	10.4887	9.58284	9.72237		11.1258	10.7056	9.59784	11.2429	10.8566	10.498	10.7827	10.5268	9.95834		10.6674	8.97425	9.40277	11.446	8.91604	8.83821	10.507	9.94166	9.5931		11.0867	8.9866	9.0028	11.2629	9.52203	9.57431	10.7014	10.3223	10.2712		10.4512	10.3397	8.82761	10.7381	9.06751	9.57176	10.1456
	ANP1		5.51522	4.06109	5.11421	5.49366	4.09492	4.7834	5.4522	4.25902	4.76489		5.48293	4.73083	4.2248	5.31559	4.8791	5.12242	5.30288	5.0291	5.615		5.0059	4.63117	4.39174	5.87189	4.35761	4.35767	5.54337	5.08783	4.86251		5.22942	4.44012	4.26018	5.69137	5.21566	4.88747	5.86292	5.95836	5.82422		5.94504	4.95036	4.43295	6.25038	4.25049	4.05836	5.82793
	ANT1		1.40855	2.14424	1.58483	2.02965	2.50746	2.04337	2.34295	2.40723	2.26417		1.50176	1.27932	2.17377	1.67773	1.73161	2.45224	2.18269	2.38721	4.34006		2.89943	2.26032	2.73174	2.809	3.38985	3.41557	2.48466	3.97085	4.14078		1.58948	2.2517	1.78802	2.30003	3.15561	3.46217	2.23886	4.28907	4.10609		3.04486	1.973	2.11819	3.38694	3.42601	2.90347	3.4224
	AOX1		4.33288	4.60305	4.32111	4.15247	4.1996	4.16794	4.69689	4.17961	4.62233		4.23425	4.35094	5.01187	4.11373	4.43738	4.75239	4.20973	4.65154	5.271		3.18021	3.69956	3.91042	2.6776	2.79262	2.58159	3.92937	5.1354	4.06866		3.25166	5.93419	5.8206	3.29869	5.06728	4.91352	4.1354	5.60508	5.20965		5.19455	4.1851	5.52117	3.52815	3.46915	5.11391	5.7825
	AOX2		10.8668	8.43715	10.7964	10.8018	7.9708	10.7354	7.19506	4.99255	7.10406		10.2535	10.2851	8.10022	10.5695	10.4575	8.00222	5.99592	5.90103	4.72439		8.583	2.47504	0.490769	8.93259	1.06643	0.971754	2.53884	4.01064	3.78337		9.57219	2.23648	2.35705	8.96572	2.97488	2.20428	4.84827	4.40557	4.72396		8.66893	9.69831	2.42867	9.22374	1.33783	1.36173	2.74759
	APA2		7.63661	7.38945	7.80467	7.87813	7.72115	8.25112	7.53029	8.01301	7.95421		7.13711	7.36254	7.86248	7.38728	7.63308	7.34151	7.67751	7.65904	5.95599		7.57148	8.023	7.15146	7.3935	7.99458	8.00918	7.35841	6.99923	6.95146		7.61899	7.51913	8.05755	7.42889	6.83487	7.19319	7.28853	6.44712	6.44545		7.64706	7.80326	7.96586	7.32269	7.92911	7.73924	6.89744
	APC1		4.42884	4.84732	4.34063	4.42605	4.93703	4.0807	4.84496	5.00412	4.60221		4.67747	4.59538	4.80044	4.35034	4.28906	5.31424	5.04183	4.99521	5.23557		4.85202	5.01246	5.82032	4.34833	5.20204	5.23482	5.12331	4.33289	4.64106		4.69135	5.20372	4.71218	4.12721	5.55478	5.44501	4.87223	4.75212	4.81043		4.71914	4.2657	5.59043	4.52744	5.22368	5.55182	4.98313
	APE2		7.9928	9.38567	8.12279	8.02471	9.44609	8.26603	8.30707	9.29831	8.47193		8.40705	8.35624	8.84182	7.7741	7.82935	9.51718	8.65106	8.46525	8.93847		7.27355	9.39169	10.2126	6.63131	9.30497	9.33154	7.40874	7.84639	8.17103		8.11643	9.24825	9.16593	7.64858	10.1425	10.0125	8.14552	8.76735	8.83454		7.84849	8.34402	9.08234	6.98804	9.22915	9.11216	8.08811
	APE3		4.9275	7.79367	5.58263	4.64489	7.88446	5.74491	5.62919	7.76009	6.19531		5.2196	5.8014	7.72689	4.69712	5.73056	8.19744	5.869	6.05976	7.20385		4.96329	8.2893	8.6278	4.80713	8.17186	8.12076	5.75041	7.00022	7.10415		5.18991	8.17058	7.88599	4.98634	8.89597	8.61974	5.91734	7.39827	7.36788		5.00656	5.45181	8.35689	4.64434	8.20396	8.35646	5.64967
	APG7		2.26044	5.69968	3.5091	1.51938	5.66861	3.2641	3.10056	6.15215	4.30518		2.03948	2.39767	4.27645	1.39389	2.64884	5.10365	3.89412	3.93331	4.82317		2.95848	5.59189	6.20407	1.91626	5.80369	5.77987	4.05367	4.32975	4.10967		4.76746	6.05082	5.64273	4.34331	6.20242	5.90215	4.78769	4.22256	4.11155		2.50653	2.68857	6.01413	2.10906	5.75845	5.38556	4.13648
	APL2		4.78367	4.91377	4.84849	4.81531	5.08647	4.7423	5.19841	5.52147	5.38438		5.58577	5.58405	5.27682	5.47976	5.57424	5.7002	5.82274	5.71052	5.3934		5.54099	5.51514	4.96915	5.14975	5.84228	5.81749	5.77545	5.50213	5.4141		5.22422	5.31297	5.37032	5.1819	5.51204	5.596	5.49306	5.16956	5.21473		5.21688	5.42108	5.64655	5.10788	5.93344	5.64421	5.22643
	APL4		5.63741	6.27207	5.94971	5.76902	6.29722	6.12082	6.11097	6.79413	6.42456		6.29778	6.44351	6.31005	6.2629	6.38262	6.43665	6.08148	6.14724	5.64232		6.36234	6.78717	6.37966	5.27778	6.89198	6.88933	6.39289	6.03131	6.05315		6.27027	6.58024	6.58177	6.01325	6.1427	6.31758	6.06267	5.49856	5.44625		6.05757	6.56214	6.82667	5.38929	6.84962	6.48493	5.99753
	APL5		6.02415	5.79198	5.51552	6.0678	5.87077	5.61887	6.36439	6.2991	6.00825		6.41144	6.07502	6.0723	6.42728	6.04361	6.32033	6.75506	6.24902	5.8454		6.34979	6.17508	5.85381	6.3461	6.57798	6.51251	6.498	5.86245	5.96432		6.41942	6.30945	6.02446	6.46826	6.09069	6.32515	6.6523	5.86987	5.77845		6.16979	5.91456	6.31214	6.10335	6.3861	6.30416	6.36262
	APM1		6.29528	5.45582	6.11863	6.21307	5.3668	5.96226	6.53831	6.09514	6.3927		6.7281	6.55724	5.73006	6.74711	6.49256	5.71759	6.87279	6.79929	6.42722		6.21359	5.58421	6.04229	6.64016	6.21573	6.08762	6.49782	6.46924	6.43297		6.41763	5.53295	5.37892	6.64375	6.12779	6.05821	6.80036	6.35595	6.27832		6.127	6.30936	5.87014	6.09581	6.13707	6.1606	6.27021
	APM4		4.82835	5.5035	4.87818	4.75502	5.42553	4.94362	4.89287	5.57288	5.23069		5.12802	5.2525	5.21801	5.06533	5.26814	5.39675	5.00443	4.94283	5.06439		4.6183	5.5726	5.41961	4.54966	5.32872	5.56747	5.01088	4.78466	4.86251		4.80779	5.35586	5.55055	4.7794	5.43069	5.4861	5.03552	4.94321	4.97522		4.326	5.2568	5.38584	4.46188	5.46865	5.26463	4.6705
	APN1		5.5134	6.35031	5.25252	5.52007	6.4351	5.32648	5.95297	6.20824	5.69932		6.25915	6.0022	6.17927	6.00758	5.81352	6.64055	6.58677	6.35192	6.19055		5.56968	6.41387	6.84881	5.99982	6.18833	6.24901	6.32359	5.89657	5.52943		5.94594	6.47311	6.18428	6.06713	6.68902	6.59484	6.31643	6.3518	6.25508		5.3219	5.91279	6.60941	5.24671	6.27229	6.6435	5.88491
	APN2		4.56529	1.79769	4.60231	4.89508	2.17092	4.76112	4.9817	2.63267	4.67384		4.88426	4.79062	3.68649	4.75321	4.86011	2.78003	5.21351	5.16488	3.64135		4.36442	1.42042	0.696376	5.21755	1.96345	2.24257	4.75116	4.75216	4.24262		4.46101	1.68947	1.78802	4.57935	1.55514	1.428	5.02584	4.47578	4.30027		5.0172	4.58685	1.38078	5.17692	1.80996	1.97353	4.78318
	2001-04-01		6.36263	9.89138	7.17729	6.15722	10.0349	7.61284	7.64625	9.70728	8.22542		6.23893	7.19759	9.53863	6.11257	7.25347	9.92161	7.91588	8.13419	9.6539		6.87592	10.0391	10.8319	6.20822	9.47225	9.42312	7.78865	9.23199	9.2023		7.25651	10.106	9.80855	7.14425	10.445	10.1553	8.45331	9.92981	9.99307		7.34819	7.1203	9.79186	6.78456	9.59365	9.72517	9.27595
	APS3		6.17706	6.67329	5.88206	6.31751	6.73127	5.99285	6.094	6.89079	5.95272		5.96509	6.12615	6.30101	6.04301	6.16903	6.26481	5.7652	5.68948	4.85621		6.11693	6.60261	6.8416	6.53873	6.94	6.83367	5.8144	5.44082	4.90714		6.19338	6.82121	6.53828	6.13311	6.66513	6.67571	5.69837	5.1021	5.00486		6.66321	6.05032	6.50565	6.48627	6.93287	6.99739	6.02704
	APT1		7.2302	6.32186	6.62774	7.15737	6.49803	6.51175	6.20675	7.13924	6.09898		7.17645	6.83041	6.48287	7.19646	7.02314	7.55451	5.93137	5.7868	6.68074		6.69057	6.70362	6.55832	7.63448	6.80673	6.80756	5.70966	6.7721	6.57723		7.03445	6.03441	6.42239	7.07488	8.2161	8.30924	5.84871	7.20225	7.2416		5.9271	6.57986	6.69658	6.35158	6.97986	7.30984	4.73392
	AQY1		9.08036	9.70755	8.61312	9.08398	9.3782	8.484	9.87306	9.45339	9.26828		6.76533	6.88307	8.25275	6.22704	6.39036	8.41843	8.7573	8.91609	10.6326		8.76797	9.48093	10.1367	8.41844	7.92833	7.91333	8.85973	9.52721	9.66001		9.29481	10.3858	10.0841	7.85166	10.6259	9.9562	9.33995	10.5389	10.3564		9.74352	7.17227	9.26821	9.40831	7.88599	7.98318	10.2577
	ARA1		4.36558	7.87351	5.5908	4.67412	7.50395	5.76744	6.68686	7.48358	7.03679		5.22372	5.76854	7.74325	5.13032	6.0315	8.01383	7.0909	7.14801	7.13374		5.72229	7.75297	7.36806	5.22463	7.10169	7.14206	7.02615	7.2413	7.07683		5.88362	8.04733	7.84583	5.62719	7.40809	7.5728	7.41184	7.14714	7.15767		6.08514	6.43258	8.37008	5.12281	7.38146	8.24899	7.9816
	ARC1		9.03296	7.58032	8.84125	9.01995	7.41036	8.82755	8.77413	7.6951	8.57036		9.11032	8.96489	7.85825	9.23869	8.9626	7.53818	8.93648	8.70012	7.71927		8.51473	7.34403	7.38054	9.21948	7.61217	7.66676	8.60552	8.25408	8.13037		8.81486	7.38427	7.30043	9.00222	7.16526	6.99732	8.82683	8.03697	7.9506		8.42124	8.81653	7.24042	8.63594	7.57257	7.63848	8.20052
	ARC15		5.28246	6.08914	4.77005	5.24603	6.7231	5.02065	5.71905	6.50958	5.4034		5.58417	5.45955	5.78458	5.64042	5.37458	6.43515	6.07698	5.84187	6.32978		5.19841	6.07854	6.76659	5.18163	5.8813	5.85908	5.57482	5.88805	5.69877		5.40401	6.13634	6.17196	5.56958	6.41247	6.56684	5.92048	6.32775	6.24144		4.71129	5.15093	5.93303	4.36837	6.00554	6.10343	5.33896
	ARC18		3.74372	4.68805	3.87306	3.81458	5.24163	4.12207	4.13146	5.08261	4.35412		3.91041	4.10714	4.84776	4.09937	4.29849	4.76678	4.00717	4.17451	3.04669		4.40744	4.85528	3.21679	3.71919	4.80211	4.64698	4.32125	4.45905	4.20106		4.33903	4.9404	5.07449	4.18642	3.75613	4.53148	4.27598	3.49446	3.41839		3.64804	3.96988	4.95605	3.0812	4.93766	5.18485	4.11831
	ARC19		4.05068	4.75578	3.86769	3.87878	5.17814	3.90899	4.50472	5.29531	4.55589		4.23425	3.98599	4.81955	4.14668	4.34932	5.2371	4.606	4.46603	4.04083		3.95618	5.27369	4.10342	3.90693	5.10283	5.00513	4.32742	4.42412	4.14078		4.22823	5.09187	5.06918	4.18227	5.02856	5.21062	4.39508	4.40157	4.1224		3.38434	4.18021	4.93981	3.13267	5.15665	5.69909	3.55257
	ARC35		5.67214	6.26876	6.10728	5.7892	6.88777	6.24506	6.11771	6.86088	6.51275		5.88799	6.1758	7.01842	5.8846	6.40681	6.70921	5.761	6.07201	5.04201		5.82218	7.02576	4.46855	5.59796	6.69437	6.66757	5.98803	6.35949	5.97145		6.01431	7.14871	7.07547	5.94141	5.97327	6.33375	5.58427	5.69613	5.50343		5.61175	6.40038	6.91863	5.30582	6.99543	7.06441	6.02119
	ARC40		5.10259	7.49561	5.33851	5.22396	7.65027	5.76557	6.10647	7.74206	6.29424		5.54023	5.66333	7.12535	5.27572	5.83638	8.0454	6.5426	6.43011	7.26517		5.43509	7.62161	8.17651	4.78176	7.43508	7.51786	6.1707	6.48061	6.4446		5.85022	7.57749	7.52049	5.66485	8.3506	8.24572	6.6389	7.36782	7.33907		4.6193	5.51718	7.63697	4.28364	7.40442	7.77926	5.95312
	ARD		8.95855	9.15638	8.71272	9.56054	9.63231	9.2702	7.4958	8.86835	7.70846		8.80877	8.75711	8.55415	8.80465	8.88369	9.24773	6.82062	7.34532	8.77333		8.38353	9.17677	8.84841	9.20866	10.7722	10.6835	7.25215	9.38421	9.73838		8.37819	9.67389	9.50122	8.48909	11.0441	10.8067	7.21545	9.43731	9.59262		8.6256	8.15063	7.7154	8.82803	10.5855	9.70162	7.81085
	ARE2		5.40942	7.10349	5.78139	5.7892	7.41689	6.16956	6.13663	7.50053	6.48966		4.39637	5.13801	7.17257	4.72232	5.42068	7.20639	5.83211	5.91016	5.9039		5.84248	7.67325	7.79735	5.07338	7.52406	7.50587	5.93648	5.72181	5.84357		5.81602	7.11867	7.18192	5.40662	7.14071	7.33595	5.73685	6.38968	6.52124		5.92822	6.05299	7.45657	5.61716	7.50733	7.38428	6.72509
	ARF1		8.41021	7.46751	8.52416	8.59687	7.59313	8.70479	8.07816	7.30743	8.19719		7.60311	7.8073	7.9669	7.69992	7.99049	7.14528	7.39226	7.48008	6.64135		7.7991	8.00872	7.60873	8.02112	8.04874	8.10079	7.36742	7.21557	6.75865		6.57269	8.19342	8.28597	6.4029	7.83211	7.65874	6.83126	6.44712	6.33776		8.01727	8.33498	8.12277	7.871	8.0783	8.26847	7.60675
	ARF2		8.90133	9.40576	9.16636	8.85522	9.58317	9.18875	8.99842	9.55497	9.32116		9.50532	9.58071	9.68359	9.4634	9.62404	9.32554	9.73907	9.68716	8.6956		9.283	9.915	9.36888	9.74522	9.69319	9.60452	9.5928	9.52833	9.24101		9.31593	9.45597	9.64934	9.3584	9.05876	8.99076	9.50679	8.97436	8.82854		9.04101	9.71719	9.90825	9.0506	9.7712	10.0303	9.08407
	ARF3		4.32042	4.98538	4.37511	4.15765	5.15403	4.38741	4.6072	5.48065	4.89463		4.55197	4.60716	4.68705	4.64535	4.83439	5.50372	5.66987	5.64463	4.78447		5.29485	5.05756	4.36185	5.40164	5.10771	4.97216	5.40144	5.12818	4.07787		5.61049	4.57331	4.57666	5.44868	4.60925	4.99169	5.87699	5.04166	4.62817		5.21503	5.07138	5.53745	4.98493	5.18021	5.961	5.53658
	ARG1		6.05706	6.76458	6.07035	5.26056	6.48152	5.57229	6.04183	6.46317	6.06264		3.89499	4.51424	6.56634	4.74401	5.37458	7.54445	4.41253	5.54077	8.08544		6.05644	7.35141	8.00903	6.47781	7.13734	7.03508	5.85234	8.41099	8.53303		6.38718	7.71701	7.04269	6.91341	7.77371	7.3535	6.76762	8.67378	8.90972		4.69813	4.76379	7.83731	4.74146	7.38597	8.23791	4.78087
	ARG11		2.32837	1.30666	2.21203	2.31596	1.06043	2.29149	1.81149	2.29867	1.68985		1.60647	1.8282	1.0677	1.77728	1.42199	0.550665	0.0137276	0.647959	3.20894		0.887894	2.95201	3.48983	1.86885	2.63921	2.15978	1.02962	4.22877	4.43418		1.4689	2.59981	3.08115	2.57786	1.80883	2.02471	1.97473	3.96491	3.7478		0.532535	0.9236	0.695589	1.64891	2.22672	0.492101	1.06656
	ARG2		4.56529	5.97334	4.72323	4.4891	5.90781	4.81257	5.07233	5.55332	5.3057		4.2785	4.45025	6.20009	3.94201	4.34477	5.49654	4.56804	4.78316	5.06641		4.6078	6.37096	6.06721	3.83474	5.72484	5.93573	4.94218	5.06533	4.77457		4.44192	6.06705	6.4109	4.84124	6.04204	6.08265	4.86139	4.95692	4.85668		3.96625	5.18546	6.34637	3.63907	5.90231	6.01102	3.84101
	ARG3		2.36117	3.67787	2.16025	1.81019	3.37869	2.1386	2.14617	2.66218	2.38685		0.36322	1.15637	3.73428	0.677505	1.6455	4.11405	-0.528233	1.89341	4.23992		3.22212	3.80252	2.87971	2.42242	3.24669	3.33296	2.48466	5.14079	4.60327		2.26155	4.95907	4.10809	2.92441	4.07217	4.4859	2.75238	5.48727	5.53018		1.3455	0.611582	4.79082	0.891713	3.70394	4.95464	1.2107
	ARG4		3.5792	5.18576	3.91011	3.04342	5.05705	3.58472	3.69422	4.79357	3.9104		2.47248	2.96001	5.4867	2.93659	3.63569	6.17144	2.60124	3.6215	5.81067		4.3297	6.00272	5.84933	4.24535	5.64984	5.6437	3.87985	6.10577	6.32586		4.26128	6.44027	5.93731	4.6198	6.83996	6.67487	4.56246	6.73567	6.82527		3.37775	2.90534	6.53748	3.401	5.97892	6.68669	3.48612
	ARG5%2C6		5.78825	6.68658	5.81805	5.40489	6.64368	5.45693	5.8663	6.52371	5.84019		4.59078	4.80775	6.57855	4.9791	5.31539	7.80194	5.37609	5.78184	7.88136		5.6267	7.01079	7.75677	5.65147	6.92624	6.98711	5.67015	7.94569	7.79013		6.25576	7.34356	6.7742	6.90147	7.60455	7.51583	6.94709	8.59338	8.62289		5.03616	4.64827	7.01092	5.06658	7.12852	7.64734	5.17638
	ARG8		4.30365	6.43144	4.57949	3.6913	6.14998	4.5127	4.76427	5.9245	5.28376		2.66662	3.78621	6.54927	2.85918	4.42881	6.24524	3.44835	4.38109	5.50474		7.28389	6.71422	6.46883	7.92733	6.50103	6.48302	7.5068	6.59169	6.34029		4.77764	7.18013	6.60945	5.31862	6.55922	6.44213	5.46037	6.12663	5.9771		3.83768	4.46763	7.15213	3.37985	6.72437	7.28075	3.30523
	ARG81		6.15501	5.52571	6.21583	6.0655	5.11406	6.2211	5.72836	5.05876	5.9322		6.21636	6.21616	5.60232	6.32632	6.22185	4.73549	5.85453	5.61282	4.52664		6.11936	5.81915	3.96579	6.26036	6.07374	6.15982	5.75622	5.92343	6.24697		5.94056	5.29902	6.20559	5.80111	4.77471	5.07613	5.7365	4.61883	4.47225		6.07621	6.23838	5.79689	6.38409	5.92577	5.4851	5.51237
	ARG83		5.16894	3.6333	5.54946	5.31726	3.22843	5.62052	4.31458	3.11265	4.38192		5.39649	5.49275	4.09788	5.69586	5.60594	3.76803	4.07188	4.07272	4.09719		4.58121	3.48518	2.26481	4.59225	4.13416	4.19048	3.82422	4.61562	4.81709		4.90859	4.26516	4.29319	5.21275	3.33939	3.7461	3.75616	3.54614	3.23044		4.78413	5.33228	3.30744	4.93989	4.01755	2.55246	3.74955
	ARH2		4.06568	6.45006	4.28932	4.18837	6.88149	4.6724	4.38327	5.55922	4.50261		3.3785	3.9739	5.89232	3.24556	3.64312	5.18983	3.96884	3.52185	3.62502		4.23734	6.83167	7.29283	3.22132	5.77174	5.82926	3.98897	3.49202	3.51821		4.41279	6.70437	7.34775	4.02896	6.5994	6.56501	4.00351	4.0543	3.88164		4.27371	3.78277	6.69819	3.61515	5.80297	6.31848	3.58996
	ARL1		5.96269	5.0689	5.69	5.75026	5.14707	5.42894	5.77124	5.07988	5.4336		6.2039	6.07332	5.47268	6.14671	6.11398	5.62189	5.78049	5.71226	5.51807		5.95653	4.94504	4.66901	6.316	5.28197	5.18074	6.05463	5.44082	5.08676		5.81849	4.89991	5.13414	5.78738	5.68722	5.51475	5.62716	5.57519	5.33162		5.91463	5.90984	5.2823	5.92267	5.35826	5.45947	5.75925
	ARL3		5.98786	6.26101	5.92212	5.83846	6.32371	5.99285	5.68619	5.83015	5.84287		6.343	6.36276	6.15188	6.33411	6.40463	5.57223	5.41046	5.37934	5.37071		5.50749	5.91045	6.01534	5.63916	5.53672	5.50596	5.41743	5.59077	5.41955		5.92775	5.99028	6.16451	5.99562	5.32718	5.25884	5.37448	5.45963	5.38895		5.40284	6.28682	5.72131	5.55878	5.71968	5.73455	5.41831
	ARO1		8.56033	7.88831	8.35597	8.5849	7.75932	8.26372	8.5095	7.85099	8.2248		8.55217	8.24622	8.31609	8.41556	8.21854	8.93193	8.55225	8.26084	8.2474		8.46342	8.28279	8.71191	8.563	8.51789	8.56494	8.61106	7.58657	7.47145		8.61645	8.60474	8.13925	8.496	9.41897	9.11493	8.68748	8.32991	8.25285		8.50849	8.42394	8.77288	8.42014	8.47602	8.85437	8.23949
	ARO10		-0.796441	4.45179	1.50404	-2.04797	4.70541	2.18396	-0.203389	3.24336	1.44074		-0.217716	1.98095	4.90556	-0.671107	0.981096	2.88929	2.57596	3.5059	4.91114		-0.199584	4.0289	5.02426	-2.08434	2.4212	2.61305	-0.773492	4.37618	4.64106		-0.529261	5.6147	4.87306	-0.91017	3.93425	3.7653	0.867697	4.56795	4.70241		0.434323	-0.231751	3.45203	-0.359033	2.56566	2.21358	3.27931
	ARO2		8.30876	6.9862	7.81447	8.46873	6.76805	7.75065	8.33118	6.82789	7.68415		8.57655	8.04898	7.44088	8.56647	8.22999	8.39024	8.36896	8.00851	7.75443		8.18481	6.98839	7.90404	8.65583	7.21971	7.21242	8.28627	7.05833	6.49534		8.36177	7.22324	7.00567	8.54873	8.36197	8.13073	8.37941	7.9375	7.78067		8.21625	8.06776	7.01415	8.25917	7.2367	7.61536	7.62423
	ARO3		9.17795	7.96526	8.97933	9.19578	7.38986	8.93737	9.46198	7.91061	9.25756		9.48786	9.41766	8.95005	9.47931	9.41681	8.85894	9.75807	9.63113	8.68989		9.28753	6.62993	7.40578	9.84745	7.81572	7.77067	9.77313	8.46247	7.53807		9.65225	8.02092	7.46602	9.80126	8.89046	8.31685	10.1953	8.68391	8.40566		9.29942	9.63446	7.71897	9.16535	7.85543	8.04768	9.08407
	ARO4		9.90629	8.70223	9.52873	9.82887	8.389	9.4997	9.70293	8.37616	9.3652		9.99305	9.83584	9.00692	9.96879	9.82758	8.89419	9.92	9.74906	8.915		9.49389	8.09306	8.6604	9.9529	8.37079	8.40761	9.6691	9.03008	8.6836		9.73921	8.85106	8.46125	9.96435	8.98438	8.5437	9.97653	9.26599	9.08351		9.30008	9.59141	8.20859	9.53165	8.45659	8.53197	9.04937
	ARO7		4.96532	4.57475	5.02534	5.06749	4.70066	5.08483	5.4873	4.5627	5.27901		5.43397	5.34691	4.81003	5.66011	5.54283	4.7207	5.45966	5.41823	5.71487		4.47544	4.63861	4.60666	5.06551	4.74057	4.91019	5.10726	5.59405	5.60945		4.8053	4.55195	4.62447	5.35962	4.6282	4.57566	5.39418	5.44512	5.41126		4.50298	5.16336	4.36969	4.7634	4.58449	4.44405	4.2138
	ARO8		7.86605	9.05298	7.69408	8.01224	8.95784	7.82008	8.70834	8.54656	8.3674		8.08903	8.06189	9.11756	7.98791	7.99557	8.93949	8.57037	8.38163	7.67631		7.86451	9.10791	9.75176	7.52882	9.3497	9.25804	8.46428	7.65753	7.38082		8.39235	9.64707	9.20561	8.60929	10.214	9.7053	8.97355	7.6839	7.62331		7.49283	8.30108	9.21029	7.15808	9.40091	9.41476	7.50974
	ARO80		4.9573	4.43615	4.90464	5.02274	4.59203	5.0331	5.32216	4.84916	5.37552		5.0089	4.94719	4.79723	5.33206	5.12433	4.36798	5.66688	5.47261	5.05019		4.37375	4.20962	4.86998	4.73955	4.45278	4.31526	5.16007	4.79381	4.92512		4.81523	5.05546	4.55025	5.16097	4.42096	4.10882	5.60392	4.56795	4.6471		5.30463	4.95036	4.46357	5.43784	4.40509	4.22719	5.95824
	ARO9		2.75592	4.22481	2.84649	2.09597	4.32831	2.87908	2.9972	4.61268	3.57064		2.51345	2.69138	4.45412	2.13722	2.92954	5.05562	2.52404	2.80746	3.88492		4.03276	4.84567	5.14032	3.22132	4.64976	4.63936	3.90069	3.70588	3.59082		2.81045	4.12174	4.20319	2.31527	4.94786	4.99712	2.96184	4.63085	4.34731		3.50417	2.43335	5.05989	2.97242	4.88767	5.15898	3.91022
	ARP1		1.81595	2.39137	2.10654	0.2656	2.39438	1.0585	2.60826	3.13176	2.64465		2.61735	2.66154	2.89211	1.4553	1.35121	3.50741	2.68637	2.59761	2.64368		3.24263	3.34666	3.65506	2.45489	3.21083	3.25534	3.77992	2.77956	2.14231		2.2903	2.53907	2.28565	1.20793	3.21951	3.3564	2.9455	3.08925	2.86714		2.72997	2.49759	3.10888	2.70414	3.18857	3.80176	2.99862
	ARP2		6.89922	8.31204	7.11632	7.12531	8.55143	7.41304	7.33939	8.40482	7.47844		7.06429	7.06642	7.93658	7.13445	7.26795	8.40431	7.50327	7.37033	7.80878		6.96912	8.59634	9.12116	6.78448	8.45869	8.5257	7.1747	7.45539	7.41349		7.31671	8.49289	8.38297	7.36534	8.91877	8.83741	7.60269	7.75934	7.82247		6.75061	7.09262	8.65305	6.2328	8.4453	8.82341	7.33237
	ARP3		6.57064	7.86368	6.45941	6.66202	8.04386	6.66657	7.17313	8.27772	7.12183		6.75611	6.55013	7.36159	6.62548	6.60615	7.93691	7.23108	7.0344	7.56404		6.77746	8.18835	8.75854	6.39343	8.02021	8.04025	7.19804	7.09812	7.03545		6.87691	7.82336	7.72325	6.79611	8.32976	8.17807	7.15501	7.59337	7.68137		6.21652	6.59829	7.9558	5.71748	8.03194	8.03778	6.97772
	ARP4		6.83645	6.33246	7.33838	7.11202	6.32556	7.62933	7.13546	6.89001	7.73873		6.85374	7.16872	7.09853	7.02794	7.33826	5.80656	6.99999	7.16907	5.58463		7.00457	6.49707	5.36841	7.07495	6.80297	6.82193	7.08058	7.37383	7.29869		7.00873	6.6537	6.5269	7.06139	5.0982	5.22918	7.08308	5.86987	5.95753		7.03083	7.62915	6.57565	7.17224	6.6718	6.57376	6.70514
	ARP8		6.39467	7.13894	6.80189	6.53928	7.03838	6.8208	6.29556	6.91551	6.6587		6.62436	6.71715	6.99058	6.64702	6.75837	7.16805	6.34636	6.25858	5.63554		6.51765	7.19049	6.97676	5.78836	7.00621	6.99609	6.43421	5.99408	6.09913		6.70338	6.71402	6.93232	6.60319	6.34532	6.78716	6.41614	5.91128	5.76136		6.42588	6.73614	7.35407	6.1363	6.8723	7.00902	6.23776
	ARP9		6.10384	5.75589	6.25036	6.30238	5.86176	6.53709	6.42611	6.43994	6.59395		6.44271	6.58928	6.20251	6.35943	6.5851	6.23406	6.43513	6.46045	5.44705		6.49147	6.33018	4.49633	6.27567	6.32877	6.37821	6.5155	6.53279	6.34698		6.55503	6.28432	6.37049	6.41798	5.56219	6.01072	6.38695	5.87566	5.7474		6.46449	6.55555	6.21532	6.44106	6.28924	6.38136	6.20198
	ARR3		5.27387	4.35944	4.92029	4.78883	4.28455	4.50824	5.21526	4.66099	4.97506		4.87905	4.73083	4.45004	4.5252	4.35837	4.99579	4.95871	4.8823	5.21752		4.51531	4.10608	4.74045	4.63006	3.90934	4.12652	4.91785	4.82316	4.11415		4.59381	4.74718	4.42293	3.79355	5.33007	5.13637	4.6807	5.59635	5.48462		5.66685	4.49149	4.76339	5.27179	4.13202	4.62877	5.79285
	ARV1		2.17077	1.82197	1.86914	1.96014	1.71622	2.33235	2.78792	2.33577	2.60476		2.37209	1.7453	2.37669	1.9148	2.20285	2.6822	2.55024	2.62741	2.72768		2.02751	1.91297	2.18966	2.00665	2.46752	2.54943	2.81834	2.53955	2.5656		2.33238	2.44949	2.26724	2.51326	2.547	2.91552	2.78947	2.58151	2.50177		2.32658	2.27742	2.13731	2.35999	2.16509	2.13084	2.43176
	ARX1		8.7192	5.98144	8.04996	8.55451	5.48474	7.82232	7.26347	4.62771	6.73921		8.83392	8.43302	6.34894	8.93651	8.45156	6.19114	6.7962	6.65208	7.29344		7.56912	3.98287	3.6714	8.607	3.82291	3.72725	6.36542	7.96557	8.39515		8.08779	3.78239	3.96688	8.41852	3.11587	3.26041	7.30423	7.93266	8.09057		7.3214	7.97703	3.11853	8.42466	3.51103	3.89872	6.38026
	ASC1		11.6416	9.4336	11.1412	11.8267	9.35478	11.2969	11.273	9.25372	10.8316		11.7031	11.4663	9.7718	11.7671	11.4807	10.1998	11.1474	11.0162	10.6676		11.1662	8.12387	8.38656	11.8801	8.53158	8.3972	10.7924	10.7155	10.6774		11.5911	8.00977	8.09491	11.9557	8.52983	8.59356	11.2115	11.1619	11.1858		10.8663	11.3778	7.68689	11.2283	8.60635	8.95475	9.98431
	ASE1		3.44793	5.35544	3.76164	2.85202	4.99247	3.79667	3.44567	4.78018	3.91856		4.07912	4.28398	4.4663	2.98945	3.73633	5.4029	3.89412	4.02015	3.64676		4.62613	5.4845	5.64732	3.55665	5.5331	5.66637	5.20265	4.29794	4.31065		3.84304	5.01143	5.57322	3.29869	5.25583	5.43505	4.139	4.06447	4.14388		4.96759	3.96421	5.27368	4.71919	5.42769	4.91191	4.97508
	ASF1		3.74372	3.33851	3.34871	2.77315	3.51475	2.89281	3.79589	2.83448	3.59222		4.71015	4.5815	4.40012	3.99725	3.9454	3.89224	5.12479	4.75373	3.65214		3.50277	3.46464	2.21061	4.22196	2.17418	2.01421	4.36689	5.10435	4.12041		3.82842	3.08149	3.46515	3.87206	2.595	2.76466	4.46896	4.98126	4.78229		3.79874	4.10607	4.42169	3.9137	3.30743	4.74123	4.08128
	ASG1		7.25561	5.68817	7.35143	7.31242	5.66861	7.54547	6.46466	5.77043	6.66659		6.47592	6.59837	6.01762	6.62213	6.80546	5.83172	6.02306	6.05291	4.79473		6.56116	5.59381	5.29333	6.23885	6.08071	6.21507	5.99289	6.03054	5.96153		6.68251	6.10944	5.98034	6.51933	5.48629	5.62747	6.26468	5.36927	5.35068		7.66578	6.59737	5.71814	7.88137	5.95181	5.69586	6.60041
	ASH1		4.48944	7.71037	5.67777	4.4891	8.11116	6.16391	4.9059	7.8235	6.3168		3.98028	5.31851	7.83886	4.08487	5.36563	6.59759	4.86269	5.23674	5.42205		4.8431	8.51327	8.41867	4.80399	8.49432	8.54137	6.08225	6.86999	6.9217		4.44831	8.20422	8.08672	4.01969	7.43592	7.03341	5.19261	6.00791	6.05567		4.4537	4.87377	8.05809	3.93802	8.48682	7.74098	5.56502
	ASH2		5.38171	5.15742	5.23385	4.59608	4.94909	4.72705	5.35484	4.9272	5.2932		5.87101	5.69128	5.23472	5.30103	5.25123	5.07309	6.17283	5.76852	4.94224		5.61364	5.30909	5.35785	5.71317	4.88123	4.92906	6.48684	5.66559	5.77582		5.36737	5.12944	5.21083	5.07853	4.71943	4.63253	6.01942	5.46443	5.57237		5.58482	5.53068	5.61109	5.71888	4.99781	5.32636	5.71278
	ASK1		4.22564	6.07152	4.66249	2.97458	6.01114	4.26612	4.64188	5.77381	5.11919		5.11698	5.32804	5.5299	4.40972	4.70555	5.46893	5.56136	5.44985	4.29258		5.72107	6.09621	5.43883	4.73955	5.89124	5.89151	6.17327	5.19014	4.99001		4.87339	5.5314	6.13053	4.04733	5.18077	5.45293	5.48177	4.70092	4.4018		5.46868	5.28892	6.2332	5.37155	5.88489	6.08843	5.51035
	ASM3		4.14787	4.44399	3.72646	4.43888	4.61745	4.0504	4.6727	4.57826	4.1682		3.83159	3.59428	4.1762	3.90947	3.69406	5.41209	4.11639	4.21433	5.17887		4.4225	4.59338	5.88655	4.19818	4.61246	4.37153	4.25805	3.75824	3.97312		4.45785	4.34397	4.16391	4.36544	5.43339	5.45884	4.30829	4.79547	5.05955		4.39616	3.82719	4.57993	4.31368	4.24057	4.30944	4.29367
	ASN1		9.60541	8.56469	9.34211	9.75853	8.38308	9.3886	9.49004	8.53464	9.14646		9.62261	9.42337	8.98115	9.88339	9.6942	9.6387	9.79585	9.58914	8.84414		9.40069	8.53311	9.0854	9.9521	8.96344	8.94037	9.76484	8.77112	8.39883		9.71058	9.14045	8.73212	10.1333	9.73308	9.40826	9.97156	9.23315	9.0769		9.66974	9.52891	8.98512	9.78995	9.00146	9.39176	9.48285
	ASR1		4.9082	9.40413	6.2739	4.2085	9.02372	6.18358	6.79237	7.34545	6.52549		5.50341	5.89731	7.72394	4.98951	5.49848	7.50673	7.58076	8.01909	10.0462		7.96049	7.72309	8.36223	7.40912	5.91233	5.73589	7.84134	7.24631	7.19957		6.28463	8.82935	8.42822	6.18794	8.04193	7.32521	7.88537	8.78416	8.71185		6.62684	5.87399	7.87517	6.15819	6.23529	6.81314	8.59455
	ASR2		5.39564	9.25872	6.4603	5.43935	9.07071	6.68147	8.05612	8.00864	7.56577		6.01707	6.59126	8.8232	6.26612	6.59471	9.04091	9.09737	8.75538	9.52886		8.04465	8.44382	9.36763	7.85009	6.41992	6.45725	9.32594	8.14389	8.10608		6.55133	9.31895	9.38846	6.60397	9.21406	8.76573	9.38049	9.55268	9.53385		8.19344	6.54133	9.04408	7.40348	6.94285	8.25998	10.6656
	ASR3		6.46332	8.70611	6.68001	6.73666	8.53885	6.85363	7.47802	8.04515	7.21504		6.88074	7.00464	8.04681	7.01779	7.26434	8.49263	8.14127	8.16055	8.2886		7.68947	8.12287	8.61887	7.88588	7.24097	7.22711	8.19706	7.32929	7.02179		7.42155	8.88212	8.59671	7.24119	8.72215	8.65126	8.12163	7.90641	7.92215		7.63468	7.133	8.13381	7.15859	7.439	8.07249	8.74317
	ATC1		5.09773	7.23812	5.65769	5.72429	7.19514	6.12082	5.94036	7.45278	6.48349		4.95786	5.38392	7.20322	5.14437	5.60879	7.17166	5.55975	5.67171	6.45675		5.72472	7.50433	7.85616	5.18405	7.35419	7.38522	5.94253	6.13576	6.41218		5.75544	7.61513	7.64829	5.62566	8.06037	7.94112	5.7639	6.18135	6.22012		6.41867	5.86032	7.60214	5.66746	7.2694	7.26931	6.98776
	ATF1		4.55115	6.93703	5.29516	4.9824	6.87623	5.63079	5.69072	6.67433	5.99191		4.88166	5.38392	7.39277	4.81894	5.77009	7.501	5.63358	5.80973	5.89598		4.39833	7.55633	8.20029	3.70576	8.32488	8.39523	4.87005	6.24238	6.15244		4.47985	8.20666	7.73753	4.85434	8.09187	7.91126	5.83214	6.03917	6.01547		4.79777	5.29345	7.95815	4.65024	8.27769	8.41418	5.28134
	ATG1		5.15498	6.01474	5.22757	5.21901	5.5416	5.14628	5.4873	6.12061	5.59883		4.62546	4.62659	5.29969	4.63212	4.73364	5.74571	5.10945	5.19256	6.31712		5.5465	5.86042	7.06598	4.72631	6.08566	6.13037	5.57223	5.52154	5.82179		5.49636	6.96495	5.9888	5.08076	6.9181	6.56684	5.55495	5.64626	5.75439		6.30081	5.13334	5.8163	6.12045	5.91484	5.70982	6.5991
	ATG15		8.02904	8.13891	7.99849	7.73242	8.0401	7.66426	6.99326	7.60014	7.08869		7.76216	7.65429	7.39032	7.75857	7.67815	7.59607	6.71604	6.56696	6.46366		7.71629	8.12876	7.97537	8.01671	8.46427	8.48234	7.16362	6.25735	7.00835		7.63063	7.57983	8.01548	7.37355	8.30243	8.19705	6.52873	6.35905	6.62147		7.49092	7.42493	7.84118	7.54632	8.27678	7.93758	6.77465
	ATG9		3.79863	5.33661	4.51224	3.83414	5.14357	4.56506	4.69389	5.50528	5.32116		3.67185	3.99199	5.30648	3.55142	4.00771	4.53702	3.90938	4.17551	4.88164		4.72418	5.78027	5.02426	3.91862	5.7916	5.89632	4.70214	5.78168	6.02841		4.43227	6.21125	5.90492	4.34331	4.93269	5.25658	4.3616	4.82864	4.8037		5.06926	4.87074	5.78178	4.82727	5.77745	5.67283	5.12817
	ATM1		5.1815	6.81584	5.67281	5.25089	6.58692	5.88356	5.73096	6.69092	6.07051		5.12439	5.43661	6.76426	5.25558	5.52056	6.3687	5.65478	5.64296	5.55029		5.65863	7.06736	6.42427	5.10185	7.20546	7.31635	6.10636	5.52229	5.75105		5.52326	7.33362	7.31175	5.71124	7.1384	7.0927	6.02227	5.26892	5.07361		5.39111	5.91095	7.28685	5.15297	7.21104	7.38254	5.47656
	ATO1		-1.31286	-1.51551	-2.57146	-2.49165	-3.13565	-1.97469	-3.13565	0.266879	-3.13565		-3.13565	-2.47488	-2.50857	-2.5486	-1.70738	-0.945983	-2.58662	-0.691448	2.3576		-2.65915	-2.49124	-3.13565	-3.13565	0.596221	0.225846	-3.13565	-2.3113	-0.503981		-2.62555	-3.13565	-2.50941	-2.19517	1.59423	2.2595	-2.66517	0.227394	-0.0549796		-2.2586	-1.74547	-2.54207	-2.20937	0.290289	-0.664594	-2.66386
	ATO10		-2.12482	-1.09614	-1.85133	-2.49165	-0.0423501	-2.44141	-0.948698	-0.91505	-1.40305		-0.408639	-2.02338	-0.509883	-2.5486	-1.00391	-0.341406	-2.18989	-0.691448	-0.839805		-2.01523	-3.13565	-1.31918	-1.75237	-0.648325	-1.40468	-1.27352	-1.24906	-0.119974		-2.85817	-0.486794	-1.46928	-2.37916	0.217862	0.518254	-2.02682	-0.189146	-0.209784		-1.71707	-1.42655	-0.793121	-1.90264	-0.157337	0.115452	-1.24509
	ATO2		7.07758	5.64289	6.59723	7.2519	5.64656	6.61264	6.1542	4.63145	5.61272		6.12677	5.82682	4.84776	6.30938	6.08018	5.48643	5.47854	5.46644	6.02194		6.77395	4.49842	4.06064	7.22957	4.85534	4.82544	6.27494	4.81868	4.62543		6.99515	3.81862	3.70481	6.72015	5.4468	5.47836	5.83879	5.83765	5.67549		7.2787	5.9477	4.65812	7.35103	5.11923	5.16159	6.17323
	ATO5		-1.11944	1.66978	-0.38232	-0.535395	0.296614	-0.291608	0.599713	1.27548	0.521565		-0.514495	-0.368154	1.44125	-0.960865	0.41416	1.15725	0.223595	0.588583	0.921077		-0.52974	1.88821	1.88793	-1.48267	1.73008	1.95406	-0.773492	0.108958	0.832191		-0.0255102	2.23648	2.17146	-1.22588	2.547	1.91435	-0.547712	-1.10131	-0.511627		-1.32424	-0.877854	1.28116	-1.08208	1.7271	1.7141	-0.454066
	ATO6		3.07545	2.73606	2.85737	3.50861	2.37066	3.28507	3.66999	2.26059	3.58095		0.984874	1.46349	3.39518	1.4553	1.73161	2.90672	2.0421	1.5641	1.21104		2.59367	2.64722	3.36479	2.42242	3.06783	2.869	2.39351	0.934758	0.787955		2.33238	2.98396	2.90175	2.12084	3.18151	2.9717	2.02225	0.994782	1.26248		2.32658	2.60355	3.87854	2.25553	3.19886	3.9837	1.89645
	ATO9		0.234316	1.12346	0.805155	0.901458	0.890703	0.762137	0.448341	0.892861	0.829121		-0.471216	-0.496805	1.0677	-0.645091	-0.0775627	-0.0821727	-0.506471	0.408018	-0.0636804		0.346618	0.545252	0.0655287	0.140329	1.5638	1.71406	0.751714	0.781265	-0.0380576		0.13527	1.6475	1.40568	-0.24148	0.734143	1.16045	-0.440754	-0.638793	-1.31805		-0.449041	0.287484	1.68095	0.392219	1.54555	1.32498	-0.386102
	ATP1		10.2215	8.89567	9.40823	10.4124	8.95809	9.44194	9.41285	9.45022	8.79885		10.0695	9.4521	8.72481	9.95299	9.42733	10.1037	9.20678	8.86618	9.81507		9.89751	9.03243	9.89833	10.1999	9.06123	8.88728	9.06406	8.94831	8.97672		10.158	8.72993	8.53671	10.1904	9.8909	9.66667	9.28733	10.139	10.2657		9.95546	9.42499	8.74043	9.89054	8.96086	9.01511	9.16539
	ATP14		8.22604	7.39401	7.47888	8.29348	7.42555	7.53948	7.46883	7.75025	7.04287		8.34172	8.1363	7.27941	8.33207	8.17214	8.19678	7.65317	7.61453	7.37264		8.19865	7.35367	7.90965	8.6948	7.14982	6.88047	7.53407	7.30629	7.10527		8.11768	7.35814	7.09583	8.38281	7.29623	7.41862	7.57342	7.7515	7.67077		8.34874	7.89965	7.21253	8.25676	7.26145	7.89739	7.64627
	ATP16		9.34727	8.88905	8.6597	9.62244	9.16357	8.90282	9.02882	9.00022	8.47815		9.14251	8.73803	8.45957	9.21531	8.76129	8.46936	8.74565	8.37038	8.30451		9.10112	8.58579	9.12968	9.76296	8.59902	8.50829	8.81199	8.27914	8.3202		9.377	8.33392	8.48311	9.31096	8.86759	8.68757	8.61911	8.50684	8.56238		8.90582	8.6399	8.37738	8.87143	8.63953	8.73448	8.57019
	ATP17		8.67565	8.01415	7.82594	8.79992	8.4929	7.98932	8.1448	8.41569	7.58255		8.57997	8.11238	7.84859	8.56778	8.20167	8.8446	8.04064	7.73708	7.7672		8.47989	7.97458	8.98398	9.14913	7.7249	7.57788	8.06459	7.44345	7.24885		8.44804	7.6188	7.77182	8.73536	8.37044	8.32873	7.89418	8.18461	8.17187		8.4342	7.90853	7.813	8.40953	7.81504	8.09756	7.956
	ATP18		7.05833	5.78551	6.31592	7.2807	5.93637	6.42467	6.24519	6.17664	5.60136		7.49985	6.94397	6.05439	7.35541	7.08716	7.19002	6.63575	6.45214	6.5148		7.26773	5.28084	6.12767	7.84512	5.32872	5.4285	6.69502	5.77013	5.69578		7.35208	5.55152	5.45615	7.52541	6.35815	6.24876	6.61197	6.69781	6.56169		7.25686	6.70502	5.41551	7.24687	5.51879	6.15144	6.43118
	ATP19		7.99639	6.30258	7.51755	8.12803	6.62751	7.74167	6.9778	7.04996	6.88269		8.1398	8.15047	6.89545	8.26853	8.1731	6.46046	6.93748	6.86332	5.70713		7.90582	6.00128	5.63903	8.58997	6.34126	6.41883	6.83043	6.82495	6.78702		7.81136	5.99425	6.10742	8.12947	5.33007	5.40067	6.86857	6.09971	6.09341		7.48173	7.83973	6.23653	7.63413	6.50046	6.43299	5.79856
	ATP2		11.1216	10.0243	10.6493	11.2637	10.215	10.7305	10.4172	10.6078	10.1709		10.9991	10.7656	10.0581	10.8861	10.6611	10.6091	10.2391	10.1007	10.2701		10.9098	10.1932	10.6688	11.0532	10.207	10.0519	10.2731	10.1962	10.0217		11.0863	9.93918	9.82113	11.1589	10.3521	10.0969	10.2202	10.6598	10.7258		10.789	10.8118	9.79666	10.7193	10.2981	9.9814	10.2056
	ATP20		7.22575	5.11875	6.58501	7.16961	5.24163	6.33829	6.44051	5.36202	5.87205		7.16417	6.87008	5.52796	7.09399	6.85586	6.60695	6.53606	6.38393	5.93295		7.28924	4.41855	4.21909	7.87954	4.45278	4.44329	6.73386	5.89125	5.59508		7.05239	5.22122	4.69161	7.13194	5.05332	5.43305	6.49755	6.55286	6.44436		7.68326	6.49094	4.90955	7.72215	4.99781	6.17615	6.84317
	ATP3		8.7653	7.8165	8.22819	8.81661	7.94091	8.20063	8.04733	8.28544	7.71258		8.79965	8.50801	7.90561	8.73459	8.592	9.30709	8.11656	8.08703	8.60132		8.57443	7.92979	8.29922	8.92138	7.854	7.70284	7.9873	7.82785	7.68965		8.67025	7.62977	7.38399	8.77706	8.25092	8.31224	7.92939	8.8596	8.90913		8.67145	8.47768	7.73082	8.57097	7.91748	7.99748	8.07969
	ATP4		9.01455	7.884	8.46247	9.18709	8.03162	8.63199	8.28978	8.12812	7.97269		9.05241	8.70208	7.97011	9.07913	8.72238	8.33839	8.41467	8.14034	8.22972		8.81637	7.95906	8.35181	9.34849	7.71573	7.7115	8.28508	8.07424	8.00705		8.98926	7.60665	7.6686	9.17688	8.03129	7.97038	8.3113	8.58458	8.58807		8.83631	8.61047	7.61881	8.773	7.83373	8.1101	8.12543
	ATP5		9.63631	9.10537	9.566	9.6749	9.34397	9.79039	8.83773	9.81107	9.19691		9.62378	9.74007	9.1697	9.65554	9.70266	8.89214	9.12949	9.10274	8.44278		9.50348	9.2093	9.13338	9.74163	9.24044	9.27642	8.96859	9.39609	9.30923		9.75501	8.9512	9.01734	9.84227	8.39278	8.33785	9.18056	8.83551	8.81333		9.27403	9.77088	9.17126	9.15112	9.33277	9.23176	8.61591
	ATP7		6.41825	4.96373	5.73494	6.40404	5.25788	5.56588	5.54341	5.21793	4.88008		6.44977	5.66521	4.99515	6.35339	5.9545	6.97499	5.51057	5.23916	5.92184		6.28454	5.038	4.66494	6.77808	4.76859	4.84213	5.75041	5.16568	4.7774		6.42413	5.18004	4.68815	6.50859	5.65061	6.14262	5.5455	6.50049	6.487		6.69735	5.46793	5.20286	6.58887	4.82595	5.61025	5.84349
	ATS1		3.67363	4.58188	3.66586	4.1833	4.73357	3.79667	4.27897	4.36152	3.85621		3.57839	3.40019	4.34401	4.08972	3.8369	4.34258	3.48954	3.62888	5.13147		3.8218	5.43408	5.54018	4.61936	4.86402	4.94769	3.96146	5.39345	5.66859		3.89545	4.91672	5.10592	4.56029	5.1151	4.96149	4.0766	5.40369	5.53425		3.84725	3.50659	5.26284	4.34675	4.96805	5.15113	4.19312
	ATX1		4.38166	6.91039	4.76716	4.33287	6.53984	4.7347	4.49096	10.3249	7.97538		4.32144	4.60716	5.7617	4.45176	6.39806	8.8813	4.36905	4.45776	4.59337		4.73869	6.47956	5.67999	4.95066	10.1477	10.1715	4.78518	5.15861	4.97283		4.7154	6.90664	6.36833	4.85695	12.5602	12.6522	4.59687	5.37744	5.10405		4.38962	4.48754	6.87017	4.09328	10.3683	11.3849	4.49858
	AUR1		6.66889	6.21935	6.84147	6.75901	5.986	6.60224	6.87752	6.25741	6.73113		6.03828	5.83018	5.28372	6.23691	6.12992	5.63633	6.16437	6.13172	6.21622		6.08606	6.43218	5.94652	6.01759	5.95359	6.05219	6.24265	6.56221	7.0437		6.31643	6.04319	6.54785	6.04101	6.62793	6.58406	6.34979	6.59027	6.41154		6.78713	5.71927	5.9096	7.12139	5.64453	5.44456	6.88567
	AUT7		6.6795	9.21971	7.41955	6.63903	9.29932	7.65372	6.92885	8.84139	7.5296		6.32968	6.9942	8.62965	6.51625	7.05411	7.87516	6.86369	7.41	8.09387		7.14419	8.7262	8.77895	6.39969	8.29496	8.55079	7.17983	7.88142	7.98702		7.31146	9.17866	8.8478	6.62858	8.3359	8.14516	7.21162	7.32514	7.37072		6.36136	7.2123	9.11058	5.84509	8.5482	8.7774	7.45939
	AVT1		6.44622	5.12119	6.22643	6.54622	5.01942	6.31172	5.85962	4.89027	5.48532		6.15833	6.09998	5.07951	6.1606	5.96934	5.30441	5.72983	5.7192	5.36745		6.21619	4.8931	4.74432	6.22479	5.44903	5.4285	5.92432	5.23114	5.30454		6.24754	4.7685	4.84849	6.24774	5.38962	5.44302	5.75455	5.40569	5.43975		6.55052	5.94483	4.6314	6.68465	5.16979	4.70939	5.69082
	AVT4		5.29737	5.65139	5.42699	5.40706	5.49848	5.473	5.31241	5.71518	5.60894		5.30571	5.35625	5.62169	5.20373	5.39452	5.96125	5.08726	5.32125	5.50622		5.64736	5.86677	5.49957	4.93923	5.71047	5.74302	5.26344	4.9287	5.3679		5.87771	5.7615	5.74941	5.49291	5.61779	5.56126	5.37296	5.03651	5.14722		5.49327	5.82006	5.94664	5.31513	5.70532	5.70447	5.23993
	AVT7		5.65571	5.39643	5.44874	5.7554	5.53362	5.44533	5.69523	5.57676	5.4908		5.58096	5.27238	5.55102	5.43853	5.4737	6.57868	5.48704	5.40753	6.32894		6.09548	5.85404	5.73349	5.81362	5.79917	5.52882	5.92534	5.51186	5.2768		6.03676	5.54999	5.206	6.19208	6.36664	6.42311	5.37448	6.36523	6.49746		6.50663	5.85266	5.82369	6.31307	5.8737	5.93685	6.2882
	AXL1		2.40902	3.70423	2.63514	1.93621	4.24335	2.58994	3.11858	4.25515	3.53924		3.34105	3.41814	4.2248	2.13722	2.67805	3.71063	3.69133	3.5991	2.16388		4.22709	3.70666	2.88252	2.809	4.14132	4.22921	4.47977	3.93821	3.71609		3.31599	3.71809	4.0554	2.77811	2.75103	3.02791	3.87998	2.74838	2.7738		5.16806	3.20376	4.40955	4.87841	4.26623	4.57501	5.31204
	AXL2		5.933	5.59791	6.35003	5.82548	5.65198	6.33829	6.05358	5.41499	6.44376		6.13773	6.34879	6.20857	5.83954	5.99133	5.26271	6.68918	6.72679	5.41573		5.63222	5.80197	4.85576	5.82802	5.17031	5.06664	6.34898	6.68318	6.24227		5.76572	6.50839	6.13435	5.7059	4.47432	4.48204	6.45432	5.90168	5.78205		6.07295	6.22531	5.95475	6.22517	5.37876	5.80404	6.31731
	AYR1		5.29525	5.86943	4.92029	5.17367	5.92827	4.7723	5.4873	6.05259	5.10048		5.30959	5.01364	5.6451	5.32179	5.13226	6.34372	5.869	5.87642	6.70685		4.78603	6.00128	6.82253	4.64069	5.71368	5.61486	5.26183	6.14741	5.69128		5.26969	6.31544	5.79351	5.28998	6.68676	6.47652	5.78011	6.65138	6.67204		4.71653	4.99277	5.54642	4.51456	5.833	5.8873	5.48647
	AYR2		5.11947	6.47897	5.0821	5.53209	6.65723	5.38834	5.69072	6.73721	5.65484		4.13708	4.29374	6.13163	3.84783	4.66235	7.38608	4.79585	4.66238	6.54478		5.58582	6.85422	6.93508	4.95066	6.21912	6.2377	5.28896	5.717	5.48162		5.4699	6.77981	6.61128	4.98157	7.42512	7.68293	4.93772	6.55826	6.67481		4.94324	5.19033	6.91309	4.24519	6.33076	6.9864	4.87476
	BAS1		7.27779	5.69607	7.16015	7.48619	5.42784	7.46652	7.04212	5.37723	6.98762		7.07699	7.07535	5.93929	7.30782	7.12451	4.58003	7.40828	7.32566	5.83218		7.84972	5.05478	4.80111	8.12598	7.14852	7.21947	7.25579	6.76932	7.26542		7.13724	6.12378	4.9736	7.73921	5.26918	4.99766	7.29823	5.68201	5.93153		7.40529	7.08754	4.67238	8.00803	6.87369	4.8369	6.89456
	BAT21		7.03438	7.96321	6.7756	7.0932	8.28697	6.90109	7.62513	8.39496	7.39611		6.71352	6.70714	8.0081	6.66256	6.68292	8.82754	7.37221	7.033	7.03724		7.28924	8.56641	9.8929	7.00472	8.47508	8.56418	7.55755	6.23064	6.03078		7.22567	8.66372	8.61708	7.21197	9.77169	9.67039	7.40588	7.05713	7.06362		6.99359	6.82488	8.46724	6.51079	8.3682	8.47755	6.63532
	BAT22		8.61511	8.60328	8.52459	8.76892	8.58885	8.58389	9.27941	8.60803	9.12503		8.44218	8.51845	9.0566	8.45743	8.50832	9.15881	9.19009	9.01807	8.05984		8.5015	8.72969	9.19401	8.64444	8.60161	8.61168	9.01759	8.19054	7.43292		8.72672	9.21004	8.85417	8.85668	9.28428	8.94693	9.44248	8.17644	8.07074		8.13553	8.8521	8.9526	7.9544	8.95005	9.3944	8.09533
	BBC1		6.15793	8.26437	6.74809	6.34618	8.18203	7.04325	6.64831	8.3555	7.34395		6.25261	6.58829	7.73498	6.37292	6.69726	7.62746	6.63652	6.81435	7.3461		6.00425	8.47419	8.53913	5.11525	8.59143	8.6024	6.50294	7.23245	7.52844		6.68651	8.54939	8.28052	6.34709	8.14713	8.05574	6.64074	6.65726	6.71213		5.6709	6.43291	8.35649	5.20824	8.56394	8.24583	6.76271
	BCK1		5.22793	4.66475	5.14117	5.19903	4.73357	5.25655	5.40709	5.16738	5.45199		5.2881	5.22472	5.00632	5.24126	5.10832	4.69083	5.54191	5.49097	5.39179		5.52014	4.77315	5.54684	5.10697	5.34329	5.48273	5.42176	5.0785	5.33944		5.35892	5.19783	4.67773	5.22086	4.92121	4.82783	5.47894	4.85229	4.66948		5.48869	5.22157	4.81773	5.38753	5.21357	4.99028	5.60992
	BCR1		6.6795	6.56419	6.89482	7.07036	6.26434	7.3852	7.05605	7.28626	7.46973		6.74755	6.99096	6.67791	6.97911	7.0562	5.8801	7.12071	7.23469	6.60155		5.96786	6.47125	7.00685	5.7809	7.1849	7.22965	7.00224	7.33479	7.57311		6.08166	7.82654	7.24915	6.52425	7.3486	7.33059	6.85113	6.41074	6.2036		6.49221	7.02703	6.10007	6.60034	6.95958	6.01102	7.09662
	BCY1		7.98887	8.87588	7.93236	8.21421	8.88385	8.15598	8.05875	9.0854	8.13597		8.01338	7.95948	8.39015	8.12739	8.07081	8.69869	8.05843	8.00105	8.6125		7.95429	8.81323	9.20598	7.92371	9.02781	9.00831	7.99677	7.91063	8.18789		8.31641	8.88364	8.71035	8.2486	10.0862	9.86039	8.1148	8.34457	8.39842		7.83982	8.03533	8.73828	7.56634	8.95348	9.00734	8.17351
	BDF1		8.5909	8.63146	8.74512	8.38942	8.38974	8.65834	8.14425	8.34209	8.41504		8.43153	8.51585	8.65625	8.46282	8.47073	8.10207	8.76343	8.68337	7.83239		7.94884	8.25643	8.80834	8.24594	8.0059	8.10149	8.38052	8.11086	8.43536		8.48485	8.39967	8.17179	8.49976	7.58467	7.37293	8.79954	7.81721	8.0259		8.54939	8.36166	8.67877	8.78662	8.06992	8.22051	8.75174
	BEM1		7.10749	6.40054	7.53439	7.18442	6.12486	7.69552	6.73146	6.15085	7.17941		7.17187	7.44735	6.72851	7.08197	7.34321	5.80269	6.67012	6.71265	5.09733		6.84323	6.67938	5.82653	7.016	6.63101	6.65339	6.94144	6.45142	6.30757		6.72143	6.66611	6.78022	6.89416	5.06728	5.01327	6.65638	5.3631	5.07696		7.02925	7.40198	6.53964	7.27515	6.46573	5.99576	6.74387
	BEM2		6.57764	5.95287	6.57433	6.78771	6.03962	6.85012	6.67169	5.68315	6.61167		6.77167	6.79306	6.94923	6.8226	6.68202	6.33006	7.69449	7.49076	6.81402		6.39858	5.43408	6.2305	7.14565	5.95223	5.95733	7.09964	7.00516	6.99041		6.58942	6.61081	5.80472	6.69998	5.63663	5.21993	7.12721	7.11694	7.373		7.38563	6.43258	5.91791	7.33373	5.92262	6.38024	7.83996
	BEM3		5.77918	5.34501	6.05034	5.69785	5.07551	5.97361	5.62289	5.58641	5.87938		5.82834	5.95379	5.40258	5.9778	5.99278	5.44825	6.00779	6.06113	5.61913		5.87349	5.33954	5.59688	5.57229	5.8246	5.87377	5.74811	5.72659	5.7673		6.03782	6.16577	5.82533	5.89018	5.61065	5.56309	6.07493	5.09963	5.13923		6.0347	6.00684	5.75419	5.97999	5.76019	5.13795	5.89349
	BET2		5.86602	5.28733	5.47724	5.92004	5.14707	5.29323	5.96672	5.39316	5.52059		5.97613	5.72953	5.35751	5.99987	5.90285	5.58175	5.87937	5.81298	5.711		5.68656	5.48863	5.8848	6.21653	5.38209	5.30873	5.67741	5.32408	5.28279		5.73989	5.82139	5.55625	5.94876	5.86156	5.68069	5.61688	5.5946	5.6172		6.10722	5.83101	5.75882	5.81521	5.39227	5.74154	5.80993
	BET4		3.44793	2.42346	3.68431	3.06565	2.90429	3.72175	3.89054	2.91599	3.83912		3.52596	3.38201	3.42877	3.32996	3.47853	2.56633	3.77145	3.84727	2.0502		3.15158	3.18329	-0.0369354	3.39871	3.22887	3.24534	3.78889	3.88354	3.57138		3.47472	3.47386	3.14306	3.29869	1.51496	1.22105	3.77755	2.65059	2.50177		3.11787	3.75675	3.41334	3.23039	3.46915	3.5384	3.69175
	BFA1		4.59318	5.37608	4.43807	4.63748	5.35174	4.69608	5.18565	5.59791	5.19754		5.27426	5.3862	5.13905	5.10419	5.14016	4.84119	5.19702	5.18256	4.99405		5.18258	5.55698	5.76619	4.41586	5.95359	5.98164	5.10726	5.39495	5.45181		4.59381	5.24803	5.47433	4.96476	5.37004	5.25884	4.95822	4.98661	4.76265		5.12345	5.19276	5.3958	4.87085	5.87209	5.5115	5.03828
	BFR1		8.8044	7.21367	8.42548	8.90558	7.30089	8.5037	8.55136	7.7669	8.21386		9.23652	8.98883	7.63006	9.34316	9.07067	8.11759	9.0412	8.79409	8.11206		8.56598	6.99203	7.49971	8.96501	7.48519	7.39543	8.3032	8.24389	7.99737		8.69196	6.94811	7.06817	8.9907	7.07918	7.18845	8.73698	8.66421	8.58243		8.51225	8.74494	7.0366	8.5661	7.20387	7.03769	7.92053
	BGL2		8.10084	8.28365	7.50506	8.26314	8.42147	7.65523	8.10947	8.48699	7.74763		8.11228	7.79146	7.8644	8.01366	7.80348	9.21957	8.1097	7.91907	9.03346		8.58266	8.47637	9.60942	8.70833	8.20042	7.97818	8.56823	8.19184	7.91718		8.10686	8.44693	8.35681	8.11973	9.64187	9.42823	8.11251	9.59394	9.60477		8.64339	7.78488	7.78675	8.61102	8.0963	7.84927	8.62864
	BGL22		-0.210048	0.82025	0.849427	-1.20461	1.42527	0.0397747	0.0429732	0.0157141	0.013137		-0.888568	-0.368154	0.297285	-1.13096	-0.673609	-0.945983	-1.40642	-0.423537	-2.26914		-0.958596	-0.40642	-0.540058	-0.466158	0.287482	-0.04168	-1.13136	-0.294494	-1.02882		-1.00038	0.549316	0.0586048	-1.4141	0.571286	0.792327	-1.40733	-1.29557	0.212247		-1.50733	-1.05083	-0.113133	-0.933546	0.290289	0.353008	-0.00858259
	BIG1		5.53152	5.68486	5.33073	5.45628	5.93232	5.4004	5.20264	5.5134	5.0788		5.11477	4.96562	5.63434	4.94203	5.09213	6.4766	5.14211	4.79962	4.80878		5.56426	5.73239	5.71588	5.28231	5.86841	5.93728	5.1618	3.85759	3.98296		5.73337	5.17406	5.72093	5.28031	6.32948	6.69253	4.98245	4.98126	5.00192		5.75468	5.14843	5.77417	5.4103	5.84778	5.88887	5.21279
	BIO2		3.91918	8.36747	5.27906	2.78659	8.75551	5.79693	3.25518	9.3899	6.87851		5.36661	5.91796	8.10087	6.76465	7.15366	9.3167	6.21335	5.88261	4.57931		6.5071	8.61885	9.26924	7.65558	9.30855	9.25524	8.43404	4.01064	3.33051		3.60632	8.49809	8.34903	3.35138	9.7864	9.65953	3.82745	4.14807	4.03891		4.44742	4.49542	8.99186	5.42929	9.43544	9.32761	7.80688
	BIO32		3.18027	6.09662	4.5191	3.54863	5.58089	4.20692	2.31196	4.43602	3.31655		1.581	3.05486	5.7468	1.72836	2.96552	5.11119	2.79989	2.87114	3.28716		2.78292	5.92117	5.42925	2.70485	5.54034	5.57148	3.24721	2.69417	3.57138		2.35977	6.73312	6.25374	2.37466	6.26735	5.98229	3.22813	3.62378	3.52042		2.40647	2.66078	6.58351	2.27093	5.48135	5.96995	2.86555
	BLM3		6.18165	6.71683	6.17647	6.10987	7.09149	6.20437	6.164	6.7259	6.29268		5.46389	5.60575	6.65592	5.7145	5.72181	6.86781	6.21335	6.10284	6.52584		6.15439	6.75929	7.54253	5.81518	7.03917	7.07021	6.20294	5.93016	6.10477		6.25576	7.13672	6.70148	5.9968	7.6933	7.57416	6.29321	6.52369	6.66463		6.28064	5.61182	6.99921	6.13419	7.01376	7.00902	7.14094
	BLP1		7.74661	8.57164	7.54178	8.16357	8.63873	7.91393	7.76148	8.82109	7.80953		7.22557	7.19368	8.23921	6.91839	7.30646	9.48698	7.40532	7.24073	8.43069		8.10679	8.33238	9.23478	7.56506	9.00247	8.93377	7.08469	6.892	6.56253		7.91134	9.60648	8.71524	7.41127	10.4087	10.5435	7.24246	7.57926	7.6987		8.49237	7.95575	8.59135	7.43926	9.0972	9.80145	8.2029
	BMH1		10.2863	11.0655	10.2143	10.3191	11.4444	10.3675	10.5909	11.4187	10.5997		10.3962	10.4039	10.9711	10.328	10.3868	10.6246	10.7214	10.5879	10.0867		10.4073	11.295	11.4127	10.4284	11.1078	11.1249	10.6436	10.4956	10.1733		10.4498	10.8991	11.066	10.3531	11.1194	11.0324	10.5171	10.3476	10.3459		10.2633	10.4056	11.0439	10.0581	11.2655	11.097	10.6269
	BMS1		8.26095	5.31539	7.47513	8.14019	4.83888	7.29268	6.84067	3.83035	6.12301		8.20561	7.69075	5.71482	8.40805	7.83233	5.62584	6.74255	6.40935	7.05885		7.49662	3.96167	2.86558	8.56067	3.38985	3.26527	6.38625	7.4707	7.78663		7.86042	3.77714	3.87865	8.05667	2.83502	2.9292	7.09563	7.55176	7.77832		7.74282	7.3428	4.04975	8.59544	3.26889	3.74203	6.77754
	BMT1		6.04953	3.7681	5.94334	6.54424	4.2718	6.49159	5.42168	3.46048	5.12007		6.03828	6.0958	4.54498	6.39022	6.38815	4.41442	5.61973	5.41396	3.25213		4.66463	2.90342	2.23434	4.73625	3.50536	3.73442	4.49026	3.34413	3.55167		5.33669	3.33069	3.48337	5.24891	2.83502	2.62448	4.94184	3.19479	2.64419		5.7774	5.75092	3.65137	6.4385	3.29789	3.66877	4.93412
	BMT3		4.74691	5.48272	4.80419	5.13476	5.57052	5.24321	5.67101	6.50449	5.93674		5.40885	5.53963	6.28505	6.01779	5.90902	5.81428	5.8871	6.17904	7.34048		5.31597	6.58827	7.43897	5.11968	5.34536	5.41071	5.2391	6.99825	6.49534		4.91322	7.0856	6.58735	5.32992	5.75994	5.49763	5.71654	6.85828	6.92166		5.3725	5.9405	6.25634	5.59287	5.37196	5.59104	5.75219
	BMT4		6.31215	7.63971	6.55358	6.09	7.84772	6.75094	7.50621	8.10728	7.66857		5.69815	6.06859	7.87928	5.26985	5.61068	7.20168	7.06332	7.1137	7.9145		7.34957	8.04382	8.19304	6.61883	7.40812	7.40515	7.2342	8.38933	8.67699		6.66066	7.68557	7.55316	5.80368	6.21659	6.37912	7.40211	8.14236	8.53725		7.96189	6.37282	7.76284	7.54908	7.42592	7.22835	8.27769
	BMT5		7.55921	7.70793	7.66224	7.12465	7.28273	7.18803	7.22708	7.82595	7.4774		7.12284	7.11882	7.20806	6.85287	6.94719	6.99753	7.11852	6.95727	6.61126		7.26856	7.83905	8.27068	7.05787	7.44524	7.36803	7.25983	6.77442	6.98919		7.07374	8.33414	8.02914	6.77767	7.59855	7.40593	7.0462	6.63442	6.65998		7.32697	7.20811	7.78524	7.15081	7.25653	7.0483	7.10449
	BMT6		7.36518	7.19288	7.26979	6.89637	7.07553	6.93879	7.83247	8.2792	7.75477		6.57683	6.55825	7.55173	6.23034	6.37706	7.84213	7.50912	7.49076	8.37398		8.04026	7.69482	8.59311	7.254	7.07014	7.0822	7.6984	7.97917	7.44232		7.49865	8.2222	8.09491	6.77904	7.59193	7.53554	7.10485	8.00995	7.97664		7.53676	7.22954	8.00801	7.14456	7.08065	7.34983	7.50904
	BMT7		2.39324	3.53833	2.5967	1.6721	3.0458	1.99329	3.10056	3.83554	3.00794		1.90223	2.53563	3.25244	2.17422	1.96284	3.18908	3.43435	3.41482	3.25213		3.62236	3.50973	4.78619	2.57793	2.79262	2.84271	3.90895	3.33789	2.65452		1.9732	4.73097	3.83555	2.12084	3.15561	2.47698	3.18703	3.63064	3.61571		3.37775	2.91714	3.72904	2.72665	2.74484	2.67433	4.47307
	BMT8		4.58278	4.6308	4.64375	4.57298	4.52378	4.47213	4.57493	4.7969	4.77616		4.42529	4.2493	4.39588	4.57447	4.46278	4.56199	4.36905	4.41139	5.11596		4.22709	4.71451	6.06566	3.55665	5.09793	5.08863	4.76259	4.47904	4.72557		4.44831	5.30933	4.60627	4.49153	5.07766	4.92495	4.37386	4.57508	4.66577		4.2009	4.98998	5.02182	4.1105	4.97704	4.49042	4.6705
	BMT9		0.972122	3.42664	1.66133	1.34856	3.68789	1.91474	0.0429732	3.6565	2.21202		0.478077	1.39262	2.83062	1.07971	1.63063	3.42512	0.156974	0.723324	2.68629		0.00632412	2.6619	3.13667	0.0411639	4.27321	4.23918	0.136263	1.93037	2.5656		-0.401452	4.214	4.00072	0.297698	4.66997	4.7237	-0.373615	1.83923	1.72823		-0.64987	0.696137	3.62676	-1.43479	4.01464	3.11198	-0.214197
	BNA4		7.64079	7.58032	7.76477	7.96571	7.47087	8.02482	7.97838	7.83933	8.11194		7.20955	7.33741	7.53158	7.13738	7.33023	7.05387	7.60283	7.46932	6.82777		7.45841	7.9475	7.73458	7.58536	8.41922	8.34459	7.44856	7.0935	7.35025		7.88006	7.63086	7.81406	7.7104	7.86644	7.73661	7.72829	6.79561	6.82194		7.52971	8.15188	7.9568	7.30083	8.32042	7.92873	7.52084
	BNI1		6.00222	6.12981	5.98114	6.07467	6.26542	6.05978	6.30346	6.22564	6.2761		5.90733	5.79282	6.41537	5.8028	5.77179	6.55054	6.56204	6.38611	6.02194		5.84806	6.3854	6.99392	5.76751	6.44039	6.37363	6.30104	5.84247	5.64243		5.93687	6.70368	6.29977	5.83442	6.72909	6.51862	6.34084	6.08356	6.00524		6.42667	5.83412	6.71578	5.92145	6.4192	6.66755	6.88299
	BNI4		5.75932	5.13579	6.14366	5.87668	5.2624	6.32088	5.81749	5.72527	6.28315		5.67199	5.88579	5.89833	5.83348	5.97229	5.21803	6.00779	5.93122	4.9368		5.22999	5.45284	5.75856	5.07338	6.27317	6.28387	5.29527	5.97077	5.61056		5.57588	6.12898	5.57795	5.61184	4.99973	5.17756	5.90578	4.94596	4.94597		5.6292	6.09285	5.75496	5.65432	6.18701	5.77257	5.89028
	BNR1		4.59318	4.82648	4.73802	4.89508	5.25788	5.02689	5.05371	5.40411	5.16362		4.75069	4.69262	5.25124	4.59166	4.59884	4.53141	5.48194	5.44568	4.70897		5.56154	5.30442	5.85471	5.26181	5.85975	5.81749	5.56572	4.96358	4.9654		5.21637	5.34526	4.74582	4.96476	4.44254	4.28324	5.1752	3.99709	3.95636		5.41174	4.67282	5.52662	4.98025	5.95939	5.79961	5.63825
	BOI2		7.83974	6.81686	7.60125	7.7574	6.7301	7.5761	7.58316	6.59908	7.34633		7.58841	7.45149	6.73607	7.75705	7.44408	6.60917	7.85881	7.59533	7.00235		7.34602	6.38872	6.61802	7.23191	6.27227	6.3141	7.71055	7.04402	6.89848		7.9109	6.71882	6.47349	7.86634	6.47009	6.36346	8.08644	6.81229	6.57559		7.87652	7.15121	6.53298	8.19026	6.18701	6.42759	7.7074
	BPH1		4.15724	5.74005	4.42716	4.48085	6.53318	5.18584	5.45575	6.48398	5.79659		2.85906	4.12364	6.68748	3.04043	3.83366	6.39865	5.03721	4.79962	5.31918		4.43443	6.01992	6.97922	3.30385	6.85544	6.83866	4.83583	4.78924	4.89936		4.69941	6.82694	6.01663	3.75496	7.06186	6.94425	4.89155	5.03651	4.8664		4.32942	4.837	6.71499	3.49576	6.70013	6.92096	5.87305
	BRE1		8.31662	7.64128	8.31832	8.24102	7.45192	8.23134	7.86786	7.24236	7.77989		8.54272	8.5122	7.69188	8.67089	8.55557	8.06664	8.23559	8.15289	7.86057		7.81516	7.56172	8.14687	8.43048	7.68585	7.7663	8.05904	7.82618	7.8916		8.00131	7.69247	7.68387	8.34084	7.76089	7.84588	8.21341	7.99774	7.92448		8.18545	8.17723	7.52031	8.66281	7.49538	7.37364	7.74607
	BRF1		6.68922	6.44616	6.50683	6.60148	6.34972	6.46657	6.70263	6.3956	6.56631		6.52015	6.33193	6.08368	6.39611	6.19579	6.00034	6.59465	6.428	6.2715		6.70049	6.30585	6.67737	6.84085	6.21912	6.18634	6.77507	6.42206	6.53436		6.56463	6.48201	6.27694	6.48352	6.2445	6.13157	6.71979	6.29252	6.25877		7.01552	6.27884	6.42432	7.12033	6.10187	6.26977	6.81299
	BRG1		9.86253	7.92141	10.1763	9.09464	6.76918	9.47113	9.03877	7.5419	9.42641		9.6121	9.91467	7.87677	9.43898	9.54268	5.97784	9.11444	9.18794	7.35541		8.16367	5.46413	6.14481	9.2205	6.72679	6.72523	9.25689	9.40269	9.79461		7.51336	7.54743	6.4795	8.33424	4.9365	3.86361	8.8066	7.71608	7.45286		8.36512	9.44736	5.3196	9.23157	6.417	2.60705	8.52649
	BRN1		4.35747	4.49773	4.10531	3.26136	4.48011	3.53307	4.43453	4.8395	4.67866		5.00171	4.97475	4.76538	4.21928	4.27479	4.95867	5.03489	4.83199	4.50983		5.20365	4.76297	5.06811	4.50384	4.95353	5.05466	5.44323	5.12275	4.77457		4.45467	4.59734	4.74582	3.95792	4.99609	5.03453	4.9521	4.88133	4.92958		4.8979	4.76705	5.06489	4.90579	4.92532	4.89947	4.79695
	BRO1		5.26176	6.6186	5.61084	5.49253	6.69645	6.03199	5.79728	6.9233	6.37576		4.95041	5.30868	6.47797	5.14075	5.53127	5.685	5.68043	5.85161	5.69283		5.39328	7.0885	6.67803	4.9955	7.14593	7.06257	5.55331	6.44457	6.48202		5.41707	7.25153	7.06651	5.32239	6.18092	6.14219	5.79153	5.23895	5.18397		4.75924	5.75314	7.08044	4.27832	7.16175	6.45718	5.76533
	BTA1		-1.80074	-1.29064	-2.57146	-2.04797	-0.486236	-2.44141	-2.57612	-0.406182	-2.32876		-2.18197	-2.02338	-2.50857	-2.13252	-2.49064	-0.715152	-2.58662	-1.02072	1.57082		-2.65915	-1.43414	-2.43029	-2.51628	-1.79321	-1.40468	-2.67466	0.934758	0.433275		-1.95141	-1.45914	-1.74025	-2.19517	-1.86144	-0.371457	-1.10547	0.861259	1.83769		-1.32424	-1.05083	-1.5335	-1.90264	-2.48178	-1.42537	-1.58271
	BTS1		3.04549	4.4479	3.17694	2.9268	4.36478	3.10812	3.78165	3.92955	3.67545		3.65364	3.31651	3.87493	3.68432	3.53551	5.00998	3.71468	3.5991	4.59337		3.87531	4.53078	4.62355	3.57154	4.04279	4.13738	3.83292	3.31264	3.29933		3.56573	4.2333	4.52721	3.2755	4.78847	4.93347	3.73065	4.27163	4.10061		3.26798	3.48298	4.1891	3.21456	3.98522	3.93575	3.85862
	BUB1		4.82541	5.70621	4.88882	4.03343	5.53094	4.3179	5.07233	5.41932	5.03632		5.22372	5.19639	5.5979	4.56405	4.43738	5.6977	5.62436	5.50308	5.31069		5.97911	5.83797	6.24831	5.11461	5.69108	5.71973	6.39509	5.27917	5.34136		5.43653	5.45619	5.42741	4.57935	5.9069	5.80806	5.78241	5.3171	5.37993		5.69761	5.27065	6.09091	5.31513	5.67801	5.98623	5.62929
	BUB2		2.73104	3.65102	3.06875	2.49046	4.17926	2.87908	3.0451	4.36601	3.51791		2.85906	3.14386	4.12077	2.37825	2.69244	3.81956	2.69813	3.02464	3.06295		3.60134	3.86729	4.80852	2.22946	4.5882	4.56088	3.82422	3.36884	3.36102		2.83017	4.11343	3.49133	2.41766	4.66079	4.36104	2.88681	3.25814	3.29904		3.28921	3.01913	3.90108	2.78142	4.42275	4.45684	3.19168
	BUB3		7.79805	8.49892	8.0729	7.79739	8.47667	8.159	7.05995	8.41866	7.61115		7.10954	7.44858	8.1391	7.25483	7.62279	8.48558	6.58281	6.77453	6.9639		7.10832	8.27892	8.06846	6.24234	8.47508	8.49701	6.59436	6.51561	6.81622		7.56523	8.06978	8.37949	7.00495	8.44417	8.57192	6.71918	6.81681	6.84343		6.64617	7.35946	8.25226	6.40663	8.39864	8.4872	6.5498
	BUD14		7.71087	7.61643	7.77986	7.39924	7.10008	7.62008	7.37178	7.70355	7.64872		7.7215	7.78088	7.28132	7.55417	7.57893	6.68163	7.66033	7.60438	6.50887		7.47331	7.84951	8.00541	7.56738	7.97082	8.004	7.76839	7.29385	7.41167		7.06232	8.22951	7.92322	7.12978	7.22017	6.92624	7.28488	6.60427	6.55018		7.53934	7.64475	7.55048	7.52079	7.71735	6.70736	7.55298
	BUD16		4.91098	2.37506	4.92029	4.98532	2.48554	4.7834	5.07464	3.25309	4.82255		5.15848	5.02833	3.90507	5.05793	5.19676	3.49593	4.84957	4.76986	3.81942		4.59722	2.40696	1.03626	5.55928	3.72462	3.66106	4.74886	4.60136	4.287		4.86386	2.48856	2.91364	5.23895	2.83502	3.24225	5.09414	4.06447	3.47878		5.1469	5.15342	2.24699	5.66601	3.60685	2.95248	4.78548
	BUD2		6.48952	6.08788	6.83529	6.57266	6.03208	6.78537	5.99626	6.04701	6.37205		6.39143	6.48987	6.28505	6.50449	6.61657	5.99729	5.79289	5.9446	4.86783		6.39401	6.06617	5.78945	5.70476	6.08443	6.10293	6.14123	5.48104	5.45888		6.42818	6.59598	6.37963	6.36404	5.69624	5.83785	5.92986	5.08348	4.95714		6.89319	6.54988	6.35456	6.72153	6.03311	5.9128	6.72569
	BUD21		6.42214	4.70447	5.88006	6.14161	4.16554	5.94261	5.81887	4.30183	5.41786		6.53349	6.22508	4.6801	6.49538	6.03291	3.8333	5.79426	5.64281	5.69739		5.37985	4.00607	3.83989	6.81059	3.38985	3.4595	5.27944	6.63116	6.77786		5.67596	4.11552	4.00072	6.11035	3.3735	3.10831	6.03398	6.23632	6.34241		6.02314	5.75092	3.48225	6.72013	3.40839	3.27334	5.56032
	BUD22		5.64742	3.29988	5.26278	5.18132	2.88767	4.93702	4.63564	2.13992	4.50261		5.53692	5.3375	3.73428	5.67148	5.15322	2.6822	4.58081	4.82235	5.59557		4.4812	2.86587	2.16679	5.6929	2.28989	2.49981	3.90895	6.32598	6.74642		4.96986	2.12517	2.3218	5.21275	1.47363	2.02471	5.15757	5.86697	5.93769		5.03407	4.84628	2.33241	6.02948	2.20647	1.65611	4.37549
	BUD23		6.24014	3.5745	5.68848	5.93974	3.39053	5.46614	5.26465	2.86614	4.693		6.42939	5.8925	3.94624	6.47977	6.03714	3.53569	5.48704	5.20002	5.39981		5.39596	2.24089	1.61133	6.89363	1.56948	1.27684	5.00704	6.04766	6.28864		5.85504	1.93082	2.26724	6.10817	1.51496	1.55112	5.63737	5.81676	5.99936		6.0922	5.43959	1.6965	6.75749	1.13849	1.74225	5.48647
	BUD31		5.86172	4.92503	5.52066	5.60791	5.14707	5.56802	4.86378	5.22537	5.21089		6.01112	5.95225	5.21801	6.26612	6.12064	3.79168	5.64426	5.61518	4.00341		5.35416	4.96589	4.26288	6.20584	4.16025	4.29601	5.34933	5.65433	5.60786		5.71493	5.00246	4.96162	5.86968	3.42861	3.26041	5.46611	4.41751	4.32398		5.72123	5.59632	4.64148	6.03512	4.4402	4.64377	5.56234
	BUD5		5.63557	4.97495	5.98359	6.05609	4.8193	6.2696	5.94479	4.76506	6.03851		5.6864	5.82148	5.73107	5.87407	5.92779	5.09848	6.08174	5.93897	5.27467		5.33044	4.76797	5.12379	4.99329	4.60857	4.6765	5.90759	5.80464	5.62368		5.60878	5.79873	5.09635	5.65834	4.41415	4.32094	5.84772	5.45943	5.24386		5.79379	5.89333	5.17244	5.696	4.53622	5.2448	6.38397
	BUD6		6.01129	6.4344	6.19675	6.15463	6.34212	6.41988	6.26878	6.49939	6.53348		6.04179	6.19572	6.34345	6.07516	6.07635	5.77448	6.16543	6.01141	5.7429		5.93359	6.76468	7.09201	5.71149	7.04834	7.05397	6.13333	5.89784	6.26079		5.89185	6.74662	6.54785	5.94998	6.25977	6.32515	6.14279	5.40769	5.43584		5.42139	6.32936	6.76654	5.29268	6.94285	6.34855	5.43504
	BUD7		4.93296	5.75273	5.22547	5.02274	5.56007	5.1577	5.36619	6.26103	5.68145		5.68625	5.70597	5.50846	5.71607	5.9289	6.56227	5.82543	5.93867	5.86849		5.41264	6.24986	5.99277	4.55342	6.29171	6.30786	5.65551	5.98012	5.98008		5.29474	6.27782	6.21943	5.35778	6.36946	6.55953	5.71413	6.02752	5.92068		5.12148	5.63967	6.05743	4.66488	6.12835	5.90296	5.32793
	BUL1		6.03563	6.79403	6.14552	6.08966	6.4592	6.13388	6.9128	6.44737	6.84466		4.89205	5.08842	6.60082	4.27995	4.65502	5.13357	5.42646	5.49299	5.8708		5.96478	6.97376	7.33126	4.6265	5.92206	5.9558	5.75956	5.83474	5.72687		5.30005	6.94167	6.92647	5.28805	6.63146	6.33482	5.77896	6.0353	5.81923		5.2425	6.24533	6.97285	4.20168	5.86242	6.08843	5.13903
	BUL4		4.32042	5.24307	4.46677	4.58457	5.33038	4.88989	4.58469	4.72181	4.64463		4.35939	4.47619	5.65578	4.4328	4.74749	5.65321	4.55193	4.66956	4.92232		4.16398	5.10936	5.43883	3.17334	4.94537	5.00217	4.39947	4.14543	4.22199		4.69941	5.45947	5.69877	4.45416	5.43608	5.58127	4.83502	4.67794	4.45431		4.19341	4.4062	5.56242	3.72541	4.99487	5.12197	4.73153
	BUR2		5.17218	5.03374	5.20048	5.27947	4.92405	5.40352	5.51478	5.27683	5.56336		5.88461	5.88122	5.02784	5.8172	5.99278	4.55758	5.80952	5.72507	4.91114		5.3363	4.89993	4.72488	5.35078	5.145	5.21625	5.4048	5.48245	5.48162		5.27473	4.75814	5.19873	5.64146	4.40126	4.41715	5.65431	4.63085	4.55071		5.14961	5.66646	4.80314	5.25486	5.00164	4.432	4.96495
	BZZ1		5.3737	6.62668	5.73199	5.84811	6.44508	6.0854	6.76617	7.20776	6.97065		6.83028	7.01131	7.66395	6.95871	7.01172	7.42099	7.39723	7.33576	6.43895		5.72229	7.27826	7.3177	5.3658	7.25919	7.28013	6.80909	6.63435	6.57397		6.10915	7.45667	7.00706	6.29366	6.83589	6.8273	6.9081	6.21253	6.0585		5.35079	6.8981	6.84204	5.00808	6.98135	6.60091	6.75008
	CAALFM_C100020CA		1.254	-1.19011	1.05887	1.13386	-0.882499	1.00895	1.0132	-1.31416	0.904993		0.171726	-0.328098	0.457506	-0.340577	-0.533075	0.143393	-0.231952	0.0425181	0.0819571		-3.13565	-3.13565	-3.13565	-3.13565	-2.80685	-2.76835	-3.13565	2.74148	-3.13565		-3.13565	2.92422	3.25636	-3.13565	2.72485	2.39437	-3.13565	1.35648	0.813311		-0.596981	0.299786	2.9895	-0.296888	0.803075	2.52307	-0.130488
	CAALFM_C100030CA		4.44537	4.72199	4.08347	4.48304	5.18937	4.29457	3.93179	4.68149	3.82161		4.21876	3.95847	4.86172	4.14645	3.9545	4.94643	3.93882	3.74139	4.01047		3.26365	4.37747	5.0536	3.34584	4.69059	4.6633	3.22147	2.49502	2.67616		3.76043	4.77418	4.58468	3.41514	4.99944	4.82652	3.11872	3.11246	2.795		3.29985	3.51957	5.69732	3.41492	4.76989	5.17786	3.14341
	CAALFM_C100090WA		2.80443	3.65102	3.54319	2.9268	4.32831	3.3462	2.38823	3.8094	3.0969		2.66662	2.85848	3.50946	2.17422	2.49318	2.86274	2.34111	2.29735	2.03379		2.59367	4.01753	4.62774	1.71648	4.56709	4.90702	2.27081	2.89462	3.2755		3.30194	3.71809	4.03921	2.83207	2.91439	2.9717	2.51835	2.07864	1.91466		2.12096	2.51321	4.35752	2.35999	4.44884	4.27131	1.6557
	CAALFM_C100100CA		4.2032	3.01408	3.46709	4.47255	3.35471	3.94895	4.72951	3.40046	3.93474		4.57796	4.21377	3.33446	4.5252	4.04742	3.41297	4.20149	3.89093	4.53044		4.18179	3.41758	3.76573	5.1985	3.17406	2.81592	4.37287	4.80743	4.61597		4.44831	3.21895	3.09165	4.6799	3.30446	2.66594	4.63048	4.60671	4.57779		3.70707	4.07362	3.77248	4.24908	3.28828	3.68336	3.337
	CAALFM_C100160CA		9.88217	7.0722	9.08031	10.0266	6.89506	9.16279	8.60547	5.98851	7.73556		9.98351	9.30081	7.31408	10.2856	9.59586	8.23502	8.33405	7.90316	8.74116		9.15508	4.8931	5.18084	10.2623	4.70235	4.51582	7.79701	8.71994	8.84781		9.96289	4.15451	4.5654	10.107	5.08797	5.24978	8.68395	9.58139	9.6155		9.01098	9.01012	4.31197	9.87756	4.70919	5.36081	7.95702
	CAALFM_C100190CA		0.791382	1.08386	1.08983	1.31182	1.11854	0.904429	1.40463	1.07064	1.13945		1.70409	1.71657	0.979802	1.84768	1.1983	1.12782	1.66447	2.25978	2.97974		1.58893	-0.079011	-1.31918	1.12971	1.70452	1.35335	1.57721	0.108958	0.787955		1.16173	1.32946	0.366071	0.837654	2.547	2.5378	1.61029	1.15552	1.37571		1.68146	1.36355	-0.529235	1.84678	1.41045	0.843425	3.86735
	CAALFM_C100200CA		3.04549	2.20088	2.81335	2.81312	2.87086	3.13147	2.59545	2.96418	2.82907		2.5533	2.39767	2.34186	2.09925	2.20285	2.76099	2.1488	2.09887	2.30388		3.30896	2.95201	3.35471	3.95312	3.3492	3.45082	2.99152	2.11211	1.93483		3.09751	2.10855	2.3218	3.01118	3.03294	2.74545	2.52935	2.4636	2.32506		3.05316	2.31356	2.1748	2.96297	3.78811	3.04577	2.78492
	CAALFM_C100210CA		9.4579	9.13232	9.29298	9.758	9.34054	9.60663	9.63648	9.42771	9.51538		9.04762	9.07632	9.17094	9.08309	9.14202	8.95894	9.21742	9.04368	8.14322		9.34704	9.51683	9.50631	9.54061	9.50176	9.46978	9.18632	8.5493	8.29252		9.48082	8.98603	9.14685	9.2722	9.13011	9.21478	9.07091	8.375	8.22981		9.5925	9.42473	9.3971	9.3762	9.53674	9.38982	9.15206
	CAALFM_C100270WA		0.691744	3.84119	1.5584	0.186647	3.72577	0.60426	0.436896	3.31942	1.52865		-0.310021	0.0554312	2.32412	-0.960865	0.105605	3.27884	0.0137276	0.394213	0.413056		0.00632412	-1.70842	2.61833	0.124268	-1.11006	-0.972385	0.295804	-2.3113	-2.17589		1.03154	2.97481	3.23121	0.705106	3.52279	3.75253	0.376621	-0.512578	-0.652591		1.54693	0.0511008	3.63801	1.36317	1.09509	3.63913	1.29074
	CAALFM_C100310WA		4.91098	8.68992	6.01919	4.87948	9.05847	6.43057	5.88879	7.87482	6.36834		4.58438	5.73312	8.02123	4.46302	5.54877	7.59942	5.63358	6.09752	7.59826		6.03112	8.64587	9.09073	5.2503	7.82798	7.79487	6.11828	7.1364	7.22779		5.57296	8.68841	8.77573	5.34484	8.48471	8.12796	6.16853	7.54475	7.61324		5.95171	5.08973	8.9917	5.50935	8.06992	8.49781	6.83929
	CAALFM_C100320WA		4.40936	5.88392	4.51567	4.40876	6.20969	4.71165	5.09753	6.25983	5.39611		4.72476	4.82803	5.65223	4.73475	4.9997	5.4075	5.37059	5.41396	5.11596		4.34874	5.978	6.27929	4.1244	5.95359	5.90269	5.00896	5.44664	5.20713		4.67509	6.01892	5.94312	4.62593	5.82711	5.72387	5.36223	5.13381	4.85016		4.00953	4.93304	5.93577	3.7856	5.99524	6.07189	5.18514
	CAALFM_C100330CA		5.956	6.2205	5.67008	5.84811	6.44933	5.54648	5.93909	6.09919	5.61146		5.99915	6.07332	5.70286	6.06288	6.04277	6.03543	5.9487	5.94016	5.70194		5.74881	5.8412	6.40919	5.98043	5.76712	5.71067	5.7945	5.5569	5.34899		5.95157	5.78392	5.71415	5.87097	6.24142	6.05431	5.72613	5.76161	5.71369		6.04202	5.81219	5.74019	5.80864	5.94418	6.05376	6.26856
	CAALFM_C100370WA		4.38166	5.20434	4.41983	4.23326	5.34262	4.63614	3.56875	4.71126	4.04318		4.75924	4.90644	4.5976	4.97386	5.17131	4.83665	4.01659	4.14904	3.63048		3.65842	4.56242	3.92412	4.45652	4.86402	4.85205	3.97332	3.90481	4.3454		4.54095	5.02256	5.05315	4.52468	4.83816	5.04242	4.08035	4.1858	4.15978		2.75052	4.37662	4.26928	3.46262	4.84573	5.1031	3.21238
	CAALFM_C100380CA		6.17475	5.64969	6.39739	6.31055	5.50938	6.39484	6.10985	5.8828	6.3428		6.24198	6.2365	5.93968	6.39709	6.43917	5.83035	5.85987	5.95786	6.24946		5.66266	5.44261	5.91427	6.05911	5.77482	5.79023	5.6469	6.1492	6.37341		5.78352	6.41006	5.58442	6.19001	6.08898	5.93785	5.85091	6.00132	5.98605		5.86129	6.21937	5.55888	5.89686	5.90702	5.62356	5.59686
	CAALFM_C100410CA		4.59318	5.20895	4.47386	4.69923	4.58689	4.62796	4.50129	4.76325	4.6123		4.88686	4.96257	4.94381	4.89016	4.88851	5.50157	5.05332	5.38807	6.94483		4.33925	4.68247	4.97902	3.85313	5.22469	5.27471	4.52557	5.92392	5.81905		4.82999	6.0884	5.39385	4.81736	6.39736	6.24876	4.93978	6.34557	6.28438		4.19341	4.8214	4.54098	4.06265	5.13539	4.83232	5.19903
	CAALFM_C100420WA		6.99312	7.90048	7.15982	7.30427	8.33678	7.5814	7.36886	8.55125	7.667		6.6734	6.89273	7.87928	6.70743	6.94644	8.25195	6.74751	6.70808	6.73059		7.64779	8.33611	8.35276	7.03053	8.3789	8.47684	7.12244	6.66895	6.3612		7.41952	7.81249	7.9858	7.16122	8.39624	8.57872	6.62357	6.84729	6.84589		7.45106	7.51352	8.04581	6.91704	8.4686	8.41664	7.15882
	CAALFM_C100430WA		6.70368	6.60848	6.61176	6.59289	6.57399	6.34704	6.34615	6.29675	6.26814		6.77097	6.64656	6.04088	6.79094	6.63902	6.17864	6.38961	6.25858	6.44516		6.27544	6.53145	6.48857	6.46292	6.31617	6.25151	6.25323	6.06949	6.22267		6.34583	6.35297	6.56019	6.44334	6.55055	6.47652	6.19036	6.16019	6.19076		6.71576	6.49586	6.62304	6.78991	6.27715	6.20678	6.54844
	CAALFM_C100450CA		6.91588	5.8548	6.40576	6.86185	5.78309	6.40804	6.07566	5.91227	5.763		7.01758	6.7044	5.6977	6.95141	6.71146	6.38861	6.18854	6.18657	6.55056		6.78214	5.19512	5.9482	7.25111	5.59352	5.45261	6.18776	6.234	6.14698		6.87927	5.54999	5.28593	6.99137	5.89325	5.81269	6.24396	6.70351	6.62032		6.67199	6.41501	5.28015	6.53729	5.70352	5.74154	5.78596
	CAALFM_C100460WA		7.94795	6.80396	7.28699	8.04163	6.77258	7.2258	7.45737	6.68245	6.87065		7.87972	7.4464	6.5999	7.79726	7.49883	6.95103	7.32416	7.01127	6.66618		7.80945	6.33018	6.60053	8.53693	6.54579	6.42216	7.37712	6.56053	6.31324		7.82247	6.27317	6.28497	7.83754	6.8081	6.86265	7.16827	6.91203	6.86702		7.66443	7.3217	6.19608	7.68421	6.59111	6.55206	7.16592
	CAALFM_C100470CA		5.76699	5.04332	5.31107	6.01165	5.00022	5.47984	5.61339	5.65591	5.30102		5.06969	4.77329	4.54498	5.32385	4.95565	5.79452	5.02091	4.86364	5.93073		5.83574	5.32762	6.20547	5.82142	5.37603	5.36986	5.17725	4.89508	5.25868		5.89068	5.31659	5.17423	5.618	6.10767	6.13403	5.32324	5.73164	5.78547		5.81325	5.09493	5.32252	5.79406	5.32577	5.40549	4.7363
	CAALFM_C100510WA		6.82768	5.28078	6.46742	6.88392	5.05334	6.38395	6.27261	5.31403	5.7866		6.81739	6.55926	5.2228	6.82333	6.49769	5.66222	5.90243	5.68417	5.14681		6.44725	4.57798	5.23681	6.91566	5.27981	5.27471	5.91103	4.94111	4.94036		6.59159	4.61216	4.68121	6.65052	5.32136	5.32935	5.9142	5.1314	5.14988		6.02841	6.38561	4.78173	6.22294	5.34674	4.93038	5.50336
	CAALFM_C100520WA		6.35553	6.75437	6.35771	6.66566	6.64862	6.78905	6.33656	6.56335	6.47314		6.05688	6.2541	6.61	6.24888	6.36588	5.70394	5.65335	5.73469	5.38048		6.13167	7.04619	7.15945	6.70487	6.90396	6.9258	5.69661	5.84137	5.98621		6.1509	6.31905	6.78152	6.3567	6.00987	6.01474	5.89092	5.36516	5.25722		5.93834	6.34908	6.64991	6.07513	6.78281	6.58546	5.22473
	CAALFM_C100530CA		6.24014	6.43243	6.20848	6.25842	6.22796	6.19886	5.94668	6.77146	6.1106		5.97001	5.79626	5.88629	5.84643	5.85088	6.64315	5.77495	5.56215	6.01255		6.16338	6.73693	7.41612	5.49437	6.86772	6.88852	5.61573	5.50352	6.00081		6.25028	6.64796	6.71768	5.79147	6.97937	6.99664	5.6538	5.89856	6.09479		6.0524	6.00131	6.75189	5.50121	6.71902	6.35426	5.19557
	CAALFM_C100540CA		5.13851	3.82326	5.03735	5.19399	3.78977	5.33404	5.46282	3.92347	5.29163		5.28219	5.12167	4.80044	5.56232	5.34983	3.80103	4.80675	4.91892	6.1483		4.33925	3.4602	3.41418	4.7163	3.33261	3.31394	4.19534	6.45488	6.65625		4.83975	4.12174	4.09249	4.98157	3.56275	3.81529	5.19607	6.36728	6.41376		5.13913	4.94173	3.86713	5.75901	3.33567	3.74029	4.52364
	CAALFM_C100570CA		5.17587	4.9166	5.16982	5.43722	4.83672	5.47072	5.26667	5.27157	5.29946		5.49832	5.35159	4.81003	5.69554	5.39232	4.70833	5.90877	5.75846	5.30044		5.21926	4.60482	5.52677	4.63361	5.27113	5.36756	5.63824	5.14079	5.24852		5.73206	5.39752	4.93562	5.58537	4.63759	4.87279	5.77318	4.9377	4.66948		5.15656	5.05546	4.92338	5.22118	4.97106	4.82247	5.59817
	CAALFM_C100580WA		4.89146	5.79167	4.89939	5.00846	5.53362	4.81618	4.66353	5.53749	4.65199		4.83393	4.68707	4.91151	4.94471	5.034	5.64544	5.12914	5.16234	5.87541		4.69966	5.73587	6.07029	4.76243	5.87987	5.8158	4.98964	5.12093	4.91487		5.45093	6.23538	5.86567	5.18813	6.37649	6.16207	5.12892	5.36722	5.20199		4.42521	5.1181	5.9096	4.15266	5.81806	5.9535	5.11724
	CAALFM_C100630WA		2.75592	5.38426	3.48825	3.04342	5.1713	3.88858	3.98688	5.48685	4.71658		2.51345	3.20718	5.4131	2.34619	3.02358	4.66545	4.25423	4.42842	5.04815		3.03101	6.42789	6.41041	2.45489	6.37406	6.26395	4.03116	5.02898	5.50401		3.03092	6.18671	6.14573	2.53945	5.74699	5.65519	4.07284	4.34015	4.56192		2.61138	3.80197	6.28769	2.3885	6.25144	6.01391	4.08876
	CAALFM_C100660CA		6.28249	6.81912	6.38617	6.14553	6.74402	6.29631	6.14434	6.70212	6.41161		6.40601	6.61966	6.29191	6.41652	6.52105	6.15695	6.49619	6.55751	6.05586		6.22995	6.51031	6.63009	6.26197	6.32249	6.2565	6.29002	6.28438	6.19117		6.03676	6.41344	6.58549	6.1671	6.2275	6.10418	6.24396	6.01317	6.00083		6.32927	6.38455	6.34226	6.2328	6.40261	6.34396	6.35566
	CAALFM_C100700WA		5.35753	3.27372	5.01808	5.30095	3.33032	4.79441	4.91881	4.15906	4.5295		5.4446	4.90644	4.10527	5.27572	5.31539	5.15196	4.69086	4.57712	4.33672		5.72957	2.37167	1.46903	6.22008	3.9534	3.68346	5.34933	4.2522	4.20527		5.25518	2.76805	3.32322	5.3467	4.07907	4.2965	4.89581	4.74897	4.65459		6.22021	5.09752	2.79652	6.16645	3.57561	3.5384	5.58897
	CAALFM_C100760WA		6.09045	6.33879	5.62463	6.17011	6.65109	5.84714	6.13883	6.35099	5.74247		5.80653	5.62327	6.00654	5.87621	5.66641	6.37223	5.93758	5.59269	6.18777		5.94197	6.30351	7.13977	6.01078	5.9563	5.97106	5.96348	5.54611	5.30258		5.767	6.18671	6.3088	5.83044	6.80498	6.61615	5.73685	6.10464	6.10714		5.90549	5.21442	6.24757	5.58365	5.91951	6.1813	6.02607
	CAALFM_C100790WA		1.53612	2.79857	2.01232	1.23543	3.0607	1.88758	2.90676	4.27343	3.48093		2.84843	2.89739	3.28947	2.51433	2.50953	2.81738	3.54269	3.35371	2.06642		2.80607	2.49157	1.99567	1.96216	3.75606	4.00728	3.57219	3.01689	2.22759		2.80049	2.64662	2.86548	2.52641	4.34278	4.42281	3.59581	2.58151	1.784		2.90702	2.93464	2.93406	2.37432	3.86117	4.00127	3.57406
	CAALFM_C100810WA		3.49303	3.21993	3.54991	3.78138	3.75355	4.01946	4.03037	3.46048	4.05803		3.12009	3.40019	3.93459	3.05042	3.63569	3.03908	3.20627	3.26168	0.730619		3.32828	3.38256	2.73174	3.30385	3.59153	3.72725	3.26017	2.15536	1.85131		3.34369	3.19553	3.28712	3.65069	1.80883	2.16627	3.6573	0.66152	1.0962		3.41041	3.81464	3.67773	3.49576	3.71831	4.28094	3.55257
	CAALFM_C100820WA		1.97275	2.30789	2.64773	2.11741	2.42234	2.68766	2.89635	2.60254	3.1533		2.21535	2.50236	3.1454	2.09925	2.20285	2.53304	2.6505	2.74085	1.63749		2.0892	3.34666	1.18023	1.5461	3.05777	2.98175	2.45115	2.44977	2.78403		2.57369	3.03764	3.32322	2.36004	1.90524	2.50771	2.23886	1.90856	1.54668		2.50653	2.71583	3.10888	2.31615	2.64304	2.80015	3.25291
	CAALFM_C100830WA		2.89681	4.98538	3.3564	2.33439	5.14357	3.45196	2.37329	5.13354	3.51791		2.41597	3.14386	4.70772	2.37825	2.70669	4.88582	1.77965	2.36968	3.87113		3.39697	5.5212	5.14618	2.7316	5.07068	5.00217	2.77386	3.88354	3.90226		2.70762	4.83064	5.30862	2.06784	5.14173	5.62572	2.11283	4.41751	4.39734		3.8232	2.61807	5.88718	3.69149	5.00662	4.96662	3.34327
	CAALFM_C100860WA		3.2607	4.57832	3.51598	3.24196	4.09492	3.143	3.90099	4.65733	3.9977		2.8801	3.40919	4.33075	3.23684	3.38419	4.47117	3.93942	3.99178	4.6986		3.20829	4.60482	4.02294	2.809	4.55641	4.64698	3.98897	4.83871	4.48009		3.76325	4.96831	4.78518	3.72103	4.51053	4.62204	4.20226	4.55359	4.67686		3.4859	3.7633	4.70051	2.90496	4.42713	4.45259	4.24762
	CAALFM_C100880WA		1.95137	4.59954	2.93133	2.11741	4.25894	2.82284	3.25518	4.16937	3.62649		1.81751	2.2043	4.04158	1.5708	2.49318	3.33142	2.97446	3.90925	4.73458		2.40035	4.22453	4.33132	2.07509	4.76241	4.94151	3.02227	3.90903	4.30281		1.56616	4.82047	4.61357	2.60291	4.51053	4.60792	3.07131	3.53156	3.25038		0.792476	2.0175	4.63477	0.531659	4.77185	4.35116	1.87929
	CAALFM_C100890WA		5.239	6.10777	5.55114	5.4027	5.93839	5.71625	5.49767	6.35664	6.00154		5.19252	5.37245	5.90729	5.2082	5.44637	5.75296	5.49549	5.60959	5.39501		5.11745	6.57185	5.89701	4.56833	6.78403	6.79304	5.2276	5.68416	5.7885		5.38913	6.51234	6.70833	5.09408	6.1769	6.30013	5.45893	5.01309	4.95106		4.85584	5.62716	6.67466	4.63842	6.68923	6.29017	4.98714
	CAALFM_C100910WA		3.13356	4.27843	2.99183	2.71806	4.29719	2.97252	3.5818	4.43602	3.81747		3.06603	3.02002	3.44527	3.09933	3.03491	3.74883	4.33555	4.30474	4.59337		2.68641	4.40116	4.31581	2.74479	4.22908	4.04813	3.45873	5.02704	4.55459		2.82034	4.70356	4.68469	3.04813	4.3824	4.36104	4.35543	4.73949	4.55793		2.16755	3.24176	4.50831	2.41645	3.96125	4.24205	3.24623
	CAALFM_C100920WA		4.26517	4.59603	4.41983	4.37354	4.6572	4.35803	4.83954	4.91805	4.78511		4.46761	4.47189	4.54114	4.37439	4.34477	4.98967	4.78761	4.82557	4.67764		4.36442	4.82299	5.06193	4.0413	5.09055	5.06891	4.72101	4.26542	4.33006		4.3252	5.01143	4.59154	4.42285	5.20307	5.18471	4.69299	4.46047	4.52148		4.47238	4.47562	4.8615	4.06265	4.89401	4.75845	4.83971
	CAALFM_C100970WA		2.17077	3.42403	2.88953	2.53894	3.03074	2.98539	2.78792	3.63434	2.98482		2.71427	2.9477	3.17539	2.70338	3.24471	3.39456	2.99368	2.90804	3.20894		2.53945	3.58868	3.33433	2.3552	3.82291	3.70552	2.70917	3.51986	3.30719		2.3999	3.4277	3.71843	2.73343	3.71238	3.77165	3.07882	3.32729	3.47878		1.88107	2.64668	3.84405	1.8873	3.45205	3.55436	2.14639
	CAALFM_C100980WA		5.95062	4.74312	5.27094	6.13768	4.42935	5.20247	5.59581	4.24933	4.79179		6.14861	5.63866	4.52571	6.20598	5.73404	5.15561	5.65787	5.41182	5.60532		5.7678	4.39238	4.24115	6.59535	4.23355	3.94684	5.18407	5.29215	4.9353		5.94368	3.77187	4.53108	6.30229	4.84628	5.00521	5.5536	6.12542	5.86843		5.72383	5.69036	3.97202	5.77394	3.84161	4.31413	4.89411
	CAALFM_C101000CA		4.99698	4.88526	4.89675	5.06474	5.02702	4.91027	5.4681	5.04949	5.4336		5.25224	5.13258	4.67311	5.06287	4.86964	4.11405	5.3997	5.21972	4.49792		5.25166	4.92388	4.93572	5.44875	5.07068	4.84213	5.62953	5.14616	5.12727		4.79028	4.60032	4.68815	4.74887	4.62349	4.38192	5.29772	4.64107	4.44136		5.38406	4.99277	4.88996	5.53985	5.01247	5.04214	5.2748
	CAALFM_C101010WA		7.79017	6.18701	7.2498	7.83751	5.97621	7.0767	7.05644	6.46422	6.47522		7.72913	7.30882	6.23254	7.66216	7.30353	6.49616	6.94861	6.7737	6.6078		7.93997	4.95103	5.69005	8.56369	5.83935	5.80902	7.3482	6.44112	6.37341		7.70259	5.22122	5.22282	7.66019	6.26129	6.1414	7.04859	6.77719	6.8646		8.01382	7.11327	5.56771	7.98243	5.77917	5.91538	7.14588
	CAALFM_C101040WA		4.16655	5.68982	3.90488	4.07238	5.78758	3.90899	4.6727	5.65957	4.45292		4.29034	4.12911	4.8815	4.65193	4.46697	5.2661	5.3048	5.0207	5.12761		4.05997	5.47414	6.29914	4.44848	5.06316	5.15692	4.71397	4.78006	4.52457		3.82351	5.39409	5.46021	3.95792	5.56465	5.50526	5.13253	5.03908	4.9812		3.78883	3.53748	5.50101	3.6972	5.35136	6.01535	5.45497
	CAALFM_C101050CA		5.35142	6.04985	5.45413	5.34252	6.08041	5.49116	6.08027	6.13646	5.98513		5.78995	5.68574	6.19887	5.855	5.99424	7.03616	6.69124	6.57865	6.83548		5.08753	6.17508	6.21386	4.96764	6.13552	6.09738	6.01217	6.80981	6.51328		5.60048	6.82948	6.46946	5.72314	6.97752	7.02015	6.57726	7.17905	7.17537		4.89329	5.63074	6.24867	4.6235	6.26619	6.71891	6.26113
	CAALFM_C101070CA		3.65391	5.27858	3.80725	3.21238	4.87516	3.45196	3.71214	4.72531	3.88564		4.1928	4.09044	4.2438	3.49989	3.78414	4.85248	3.88899	3.87859	4.38603		4.11662	5.16967	5.48809	3.39871	4.88692	4.91335	4.84231	4.44169	4.3454		3.99923	4.67561	5.32874	3.87294	5.32718	5.2879	4.51619	4.72033	4.72752		4.22313	3.69645	5.25411	4.38262	4.70125	4.9844	4.47307
	CAALFM_C101080WA		2.89681	4.61352	3.06875	0.722712	4.63248	2.74931	3.16267	4.3794	3.64628		3.20592	3.86031	4.3263	1.59828	2.40857	4.36483	3.84735	3.85988	3.38095		4.36442	4.97767	4.89107	3.40703	4.83781	4.99622	4.70452	4.1632	3.80573		3.42373	4.54579	4.85159	2.0314	4.77151	4.70393	4.00351	3.77376	3.45321		3.76882	3.64774	5.11397	3.42871	4.92532	5.12732	4.02778
	CAALFM_C101090CA		6.46521	5.15503	5.79419	6.55213	5.69272	5.80784	5.92764	5.43008	5.17388		6.67415	6.19285	5.4152	6.75247	6.29694	5.92321	5.92011	5.5775	5.87541		6.72499	5.43194	5.56881	7.19994	4.83487	4.9446	5.87674	5.41881	5.38656		6.48758	4.86569	5.366	6.7492	5.69848	5.76896	5.88879	6.31078	6.33309		6.45669	6.04092	4.67457	6.55075	4.8193	5.21026	5.7825
	CAALFM_C101130WA		7.41494	6.7755	7.49821	7.28722	6.36181	7.39387	6.82635	5.85192	6.8994		7.18757	7.21052	6.58527	7.37938	7.28674	6.2132	5.97432	6.62408	7.72471		6.34427	6.1661	5.6617	6.86272	6.0445	5.96802	6.53112	7.88851	8.02695		6.65721	5.68843	6.73997	7.42248	5.74742	5.79228	6.24454	7.5371	7.33383		6.60726	7.03845	6.37909	7.56439	5.95211	5.77087	6.01157
	CAALFM_C101140CA		9.08865	8.73676	8.97559	8.89863	8.81274	8.82934	7.89817	8.3272	7.92363		8.24973	8.27267	8.53138	8.52769	8.43588	8.56873	7.70072	7.68222	7.90636		8.43084	8.55761	8.80857	8.19068	8.3275	8.23543	7.78893	7.33283	7.32629		8.88781	8.08712	8.53725	8.49516	8.66334	8.50804	7.6053	7.75739	7.85263		8.1213	8.11107	8.8904	8.06367	8.34581	8.81805	7.71829
	CAALFM_C101150CA		6.06579	4.38003	5.84564	6.16239	4.25247	5.82405	5.45929	3.42649	5.01935		5.84315	5.57207	4.10527	6.16865	5.87	4.62916	5.46655	5.34387	5.67707		5.0019	3.04454	3.00103	6.20106	3.42939	3.10856	5.10547	5.52566	5.82863		5.70695	3.48679	3.77818	5.90284	3.87993	3.98324	5.49165	5.94742	5.88606		5.5632	5.07927	3.51915	6.34251	3.34496	3.82826	5.0783
	CAALFM_C101160CA		6.21007	4.74946	6.13326	6.22917	4.41782	6.07039	5.66028	3.76929	5.57709		6.27015	6.33429	4.79723	6.49994	6.43275	4.26361	5.72409	5.7517	5.89598		5.31112	3.96523	3.01391	6.69046	3.53466	3.31394	5.29054	6.72862	6.98307		5.72022	4.02318	4.72573	6.01675	2.97488	3.3815	5.89199	6.48355	6.34009		5.82904	5.81849	4.19367	6.48131	3.55173	3.82826	5.51452
	CAALFM_C101180CA		-1.53627	0.497461	0.0558358	-1.20461	0.801268	0.535932	-0.116509	1.23677	-0.0491419		-0.888568	-0.638063	0.143962	-1.80997	-1.433	0.0206757	-0.766068	0.169517	1.15145		-0.0591001	1.38546	2.07151	0.124268	2.67912	2.28225	0.0191739	1.52418	2.03285		-0.633414	1.77097	1.06545	-1.22588	2.18676	1.86774	-0.64333	1.71571	1.26248		-0.545964	-1.47505	-0.306234	-0.933546	2.34259	0.19906	-0.142353
	CAALFM_C101190CA		5.70125	5.72725	5.47547	5.93823	5.90162	5.57868	5.86363	6.26585	5.72629		5.46215	5.59789	5.92358	5.43282	5.48201	6.24181	5.46999	5.44985	5.42047		5.87787	6.18908	6.78172	5.72985	6.20438	6.15862	5.51256	4.60136	4.28303		5.76059	5.79306	5.78382	5.60411	6.48186	6.49101	5.22343	4.86398	4.90464		5.57909	5.70914	6.32256	5.23302	6.29883	6.35654	5.02858
	CAALFM_C101210WA		6.61466	4.91095	6.26269	6.89947	4.51298	6.47001	6.06873	4.64998	5.63517		5.83644	5.33278	5.09528	6.0678	5.9167	5.87199	4.60912	4.5579	5.13147		5.49899	5.39288	5.91599	6.16839	4.78087	4.89107	4.20207	4.34539	4.10517		4.76233	5.70456	5.74276	5.16308	6.40974	6.21308	3.58002	5.38151	5.32694		5.22241	5.62356	5.86298	5.53507	4.98003	5.65351	4.85953
	CAALFM_C101220CA		6.97634	7.11826	6.94201	7.15348	7.13745	7.06841	6.87487	6.68425	6.88373		6.67641	6.79735	6.71326	6.9607	6.98201	6.27407	6.79415	6.78614	6.26008		7.11749	6.60641	6.45474	7.15186	6.63727	6.59114	6.80357	5.77476	5.65634		7.15269	6.5343	6.67029	6.89197	6.78928	6.6527	6.25643	5.81826	5.78718		7.25686	7.02135	6.41847	6.79923	6.70375	6.72245	7.56778
	CAALFM_C101250WA		6.98984	6.29718	6.79341	7.29135	6.29722	6.97634	6.88937	6.33046	6.67565		7.0746	6.93854	6.17061	7.35692	7.12279	6.78481	6.8812	6.74679	6.89403		6.89656	5.97947	6.46063	7.27858	6.10655	6.05506	6.59436	6.36334	6.24124		7.47653	6.28432	5.88995	7.6482	7.3139	7.28475	6.92955	6.79637	6.69949		6.89088	6.89214	5.78936	6.69182	6.07699	6.07189	6.71907
	CAALFM_C101290CA		3.8801	5.00142	4.03037	3.80139	5.21524	4.2124	4.0112	5.02698	4.28007		3.94077	4.36025	4.97256	4.20595	4.33563	4.42655	4.45821	4.30474	4.10507		3.86653	4.70745	5.15201	3.60809	4.80211	4.78112	4.18518	3.99882	3.64762		4.37638	4.91194	4.71218	4.55067	4.13978	4.42683	4.42485	3.73612	3.79607		3.84247	4.15554	5.01408	3.69149	4.52031	4.49869	4.44127
	CAALFM_C101300WA		5.71242	6.08413	5.50518	5.94574	6.45074	5.51576	6.24621	6.31777	5.85621		5.84047	5.64439	6.16689	6.038	5.91823	7.45657	6.32471	6.1408	6.78613		5.58315	6.11767	6.97182	5.70307	5.92621	5.71792	5.92229	5.62386	5.43398		6.21041	6.16074	5.67102	6.19414	7.05749	7.0744	6.37784	6.96452	6.86541		5.42778	5.71252	6.12961	4.99886	5.94265	6.28539	6.35177
	CAALFM_C101340CA		3.16177	4.90244	3.55661	3.14088	4.9167	3.72175	3.96215	4.8395	4.02062		3.98999	3.72262	4.33961	3.77743	3.98451	4.62653	4.33555	4.30474	4.2506		3.5529	4.88687	5.03692	3.46398	4.86978	4.73182	4.23854	3.9587	3.9632		3.80868	4.71459	5.07978	3.7381	5.007	4.88747	4.33362	4.42935	4.13318		3.92164	3.59733	4.85285	3.70855	4.79238	4.73413	4.62491
	CAALFM_C101360CA		8.75126	9.80468	9.01636	9.44736	9.96165	9.655	9.26077	9.93487	9.55354		7.68834	8.11031	9.66444	8.20403	8.40836	9.20489	8.65465	8.60009	8.25671		9.41157	10.0683	10.373	8.8484	9.83657	9.86329	9.11944	8.61547	8.34642		9.44131	9.78685	9.93662	8.97879	9.56093	9.44271	9.05494	8.24058	8.32835		9.67579	8.98495	10.1254	9.52384	9.92822	10.1092	9.34573
	CAALFM_C101390CA		4.41718	5.18634	4.45608	4.75502	4.91342	4.87614	5.21944	5.10266	5.28376		5.08109	5.03561	4.92098	5.24017	5.14801	4.18363	5.19495	5.31026	5.34933		4.8053	5.07503	5.71332	4.09894	5.36425	5.43292	5.36141	6.1818	6.26362		4.30421	5.57369	5.35077	4.96717	4.80105	4.59367	5.36837	5.43732	5.46599		4.8487	4.83389	4.94035	4.688	5.16979	4.42768	5.22133
	CAALFM_C101400CA		5.6307	6.15153	5.64832	5.92916	6.20802	5.71239	6.18553	6.12591	6.00346		6.07525	6.02727	6.14179	5.94873	5.94702	6.20442	6.24175	6.20027	6.13683		6.00335	6.22165	6.6196	5.99016	6.02759	5.90428	6.30807	5.94049	5.63621		6.14796	6.23347	6.14699	6.16395	6.4409	6.31215	6.14279	6.15425	6.1126		6.00828	6.04898	6.43788	5.67616	6.12902	6.29136	6.44946
	CAALFM_C101460WA		5.95062	5.76687	5.9611	6.18415	5.26755	5.95411	5.90186	5.83987	5.89497		5.50172	5.32804	5.6977	5.61205	5.59736	6.72096	5.85594	5.71052	6.21713		5.71863	5.80528	6.45356	5.61422	6.72488	6.61609	5.87147	5.69885	5.31627		6.07237	6.46415	6.11001	5.87097	7.51381	7.30402	6.01159	5.957	5.82754		5.79729	5.74927	6.08354	5.69483	6.66717	6.27459	6.26691
	CAALFM_C101470WA		8.0782	6.9405	7.42092	7.92182	6.656	7.33978	7.83587	6.81727	7.26108		8.24923	8.00548	6.69353	8.29423	7.94877	6.51901	7.9669	7.74475	7.28437		7.62746	6.37653	6.48857	8.1519	6.51488	6.5229	7.79479	7.37154	7.41304		7.80577	6.5304	6.50133	8.07063	6.58249	6.50345	7.96453	7.39526	7.33558		7.82051	7.53902	6.1308	8.16782	6.48583	6.12363	7.86005
	CAALFM_C101490WA		7.24894	8.47735	7.07439	7.75782	8.62564	7.59038	8.23197	8.52237	7.87205		7.78459	7.64527	8.08812	8.07822	7.88404	8.59262	8.46782	8.42657	8.98934		8.33442	8.22526	8.82006	8.63251	7.86954	7.77023	8.71986	8.67457	8.52841		7.97554	8.92369	8.71503	8.42929	9.26113	9.13383	8.74246	9.09017	9.13469		8.25633	7.86886	8.39735	8.13875	8.0323	8.66726	8.55136
	CAALFM_C101510WA		2.63371	0.867667	2.64773	3.35008	0.296614	3.22481	4.1491	2.19143	4.12654		3.88461	3.69586	1.65498	3.19245	2.99484	0.677944	3.50435	3.98719	4.97312		4.83682	-0.079011	0.335373	4.28653	0.850395	0.58435	4.67579	7.50279	7.16918		2.43894	1.49211	0.619383	2.74473	0.647597	0.74152	2.9455	6.52756	5.64758		4.3067	3.23424	-0.793121	5.22908	-0.157337	-0.395669	3.70252
	CAALFM_C101530CA		9.07265	7.93079	8.70049	9.11946	7.72875	8.70722	8.38358	7.55513	8.00848		8.79948	8.4893	7.9015	8.9678	8.6512	8.51287	8.01236	7.84726	8.37153		8.45319	7.86585	8.04396	8.93511	7.7458	7.75577	7.96621	8.17661	8.22102		8.8161	8.03198	7.70754	8.92548	8.82663	8.50352	8.27641	8.79011	8.85665		8.35777	8.41122	7.71381	8.6566	7.72582	7.64315	7.65764
	CAALFM_C101540WA		6.6087	7.9751	6.80189	6.6119	7.95842	6.80909	6.43872	7.20776	6.53082		6.81875	6.87496	7.81008	6.59254	6.59567	7.52236	6.27059	6.174	6.90027		6.38788	7.5435	7.75149	5.99844	7.51122	7.64076	6.39949	6.10485	6.47281		6.42818	7.51933	7.66289	6.41798	8.35309	8.24001	6.35096	6.65306	6.66834		5.8789	6.6056	7.42434	5.87939	7.49799	7.5675	6.16971
	CAALFM_C101580WA		7.66768	5.89397	7.40525	7.7441	5.49848	7.53621	7.00772	5.4365	6.73113		7.7109	7.48204	6.06911	7.83349	7.5491	6.01146	6.99165	6.75778	6.38256		7.36056	4.98936	4.321	8.2122	5.00416	5.12455	6.63845	6.51353	6.39477		7.54412	4.43012	5.1316	7.90173	5.54483	5.46472	7.02303	6.86847	6.75287		7.30325	7.44186	4.74481	7.62667	4.98598	4.98145	6.33457
	CAALFM_C101590CA		7.87708	7.25103	7.733	7.93245	7.15405	7.6861	7.82563	7.27198	7.62212		7.90464	7.70178	7.42172	7.84859	7.59338	7.57748	7.8682	7.71989	7.58706		7.82057	7.48175	7.83637	8.26866	7.56457	7.52563	7.99846	7.42957	7.49443		7.89359	7.55351	7.36084	7.94982	7.6786	7.47268	7.93587	7.50892	7.55833		8.20606	7.64386	7.53885	8.33299	7.53855	7.53368	8.02686
	CAALFM_C101610CA		3.42485	5.49975	4.41248	3.5565	5.38171	4.15091	4.35694	4.81014	4.72358		3.34105	3.78621	5.13905	3.67789	4.21126	4.78339	4.26613	4.48243	5.13916		4.03668	4.97179	4.58956	3.31274	4.44508	4.4168	4.9462	4.75451	4.69894		4.41279	6.07027	5.28822	4.29801	4.737	4.91925	4.73874	4.37731	4.59348		4.76532	4.47562	5.26284	4.67069	4.6232	5.04779	6.2735
	CAALFM_C101620CA		3.43258	4.88526	3.72052	3.04342	4.8667	3.37582	1.91823	3.98899	2.41019		3.34862	3.4707	4.10007	3.21037	3.43641	5.5208	2.60124	3.1735	5.40939		3.06978	3.76221	2.74724	2.95236	4.45661	4.43891	2.35778	3.83561	3.90226		3.60632	3.59816	4.11841	3.38787	5.15159	5.6081	2.81668	4.47578	4.46288		2.67727	2.52867	4.34112	2.54863	4.50795	5.14323	1.87929
	CAALFM_C101630WA		6.36668	6.9989	6.07035	6.2304	6.96701	5.89225	6.07797	5.79395	5.48807		6.10906	5.91638	6.3761	6.00501	6.02298	7.80281	7.11688	7.15442	8.08245		6.64957	5.70608	6.53283	6.88843	6.03658	6.02906	7.3849	5.03864	4.96291		7.02966	6.11153	5.58998	6.72301	6.74871	6.87964	6.90123	6.13871	6.41707		6.54685	6.16848	6.69416	6.69396	6.11822	6.75907	7.34414
	CAALFM_C101680CA		7.54635	5.77777	7.25752	7.41502	5.52558	7.2224	6.93649	5.0439	6.71599		7.67146	7.60958	6.1619	7.78722	7.62935	5.12801	7.12125	7.05716	5.56307		7.10366	5.01246	2.53148	7.94136	4.6531	4.56088	6.7356	6.94533	6.6283		7.20506	4.33685	5.03149	7.65795	3.79019	4.02101	7.14341	6.19182	5.88446		7.00112	7.45153	3.99839	7.36902	4.52441	4.13466	6.351
	CAALFM_C101710WA		7.11772	6.44713	7.33644	6.90179	6.4164	7.21012	6.212	5.58256	6.46481		6.61733	6.75913	6.50862	6.68917	6.83521	6.14047	5.67583	5.84187	5.24629		6.36468	5.84442	5.02743	5.99016	6.36898	6.35746	5.54601	5.0934	6.07862		6.62935	5.65676	6.4805	6.45284	5.7361	6.0621	5.88129	4.95145	5.01363		5.78738	6.456	5.84856	6.16232	6.14241	5.96548	5.06128
	CAALFM_C101720CA		4.44039	3.66451	4.65002	4.04467	4.94106	4.38741	4.20076	4.21489	4.11948		4.20536	4.40145	4.81003	4.07512	4.49597	5.17372	3.74334	4.37232	1.96623		4.54864	3.96523	1.88793	4.80399	4.15081	4.59673	4.2963	3.62615	3.20996		3.52397	4.06255	3.69105	3.80978	3.075	4.17253	3.55331	3.58195	3.66852		5.14107	4.16546	4.43681	5.19519	5.53105	6.31732	4.98313
	CAALFM_C101750WA		7.07016	6.49699	7.06679	7.06244	6.44223	6.8342	6.91151	6.25378	6.67705		6.36649	6.27519	6.36204	6.20598	6.24786	6.51475	6.51294	6.49218	6.4887		7.1176	6.629	6.44765	6.81294	6.47197	6.40542	6.5918	5.55421	5.97145		7.19844	5.78262	6.1965	6.69416	6.44358	6.45992	6.51565	5.95427	6.12074		7.49359	7.00969	6.86731	7.16273	6.40742	6.6318	6.96812
	CAALFM_C101800WA		5.99048	7.11826	6.22433	5.94274	7.50804	6.44926	5.74828	7.36969	6.42312		6.0798	6.20195	6.04224	6.05546	6.03291	5.53488	5.90624	5.92073	5.4455		5.85141	6.22783	5.90912	5.96361	6.28202	6.32933	5.82643	6.03131	5.9044		6.94912	6.18175	6.2062	6.81567	5.77915	5.8386	6.68822	5.5946	5.53018		5.86129	6.04092	5.98541	5.86297	6.28079	5.88098	5.77325
	CAALFM_C101820CA		5.47083	5.67157	5.36544	5.51603	5.57831	5.54865	5.35673	5.24744	5.33799		5.48293	5.48745	5.16668	5.69236	5.57618	5.31097	4.93654	4.93391	5.27449		5.19491	5.74279	5.35279	5.75615	5.35771	5.26237	4.97202	5.27264	5.60308		5.30886	5.54382	5.72093	5.64388	5.28001	5.34645	5.13073	5.40369	5.522		5.29242	5.38332	5.42332	5.39633	5.41451	5.30057	4.95679
	CAALFM_C101840CA		6.52614	7.2776	6.44054	6.67834	7.09194	6.52503	6.0371	7.08647	6.20784		5.89317	5.87311	6.47987	6.06288	6.02725	6.76284	5.69356	5.64827	6.21349		6.67242	7.11315	7.80292	6.90542	6.83497	6.79132	6.1517	5.34447	5.40131		6.41192	6.75198	7.00983	6.22775	7.62887	7.57462	5.73923	6.13027	6.15155		7.20056	6.16354	7.04105	6.80519	6.62106	6.86286	6.50365
	CAALFM_C101850CA		5.9248	5.67323	5.82222	5.79919	5.70463	5.75809	5.73227	5.12826	5.40194		6.05457	5.92111	5.42771	6.16635	6.02013	5.63109	5.5089	5.31439	5.51512		5.85029	5.53522	5.44121	6.58896	5.35975	5.29909	5.80117	4.98571	5.01661		5.6746	5.39752	5.49821	5.88252	5.86356	5.71731	5.53598	5.5946	5.64193		5.85656	5.7851	5.56418	6.12045	5.10015	5.49506	5.55019
	CAALFM_C101860WA		7.15503	6.39549	6.87599	6.88	6.20131	6.54906	6.77259	5.85432	6.42097		7.4453	7.146	6.27239	7.15541	6.88982	6.04825	7.04271	6.82122	6.54261		6.97321	6.05787	6.42494	7.48674	5.57248	5.74657	7.03889	6.69727	6.38738		6.89574	6.07027	6.10094	7.08548	6.03317	5.81576	6.99005	6.91414	6.80351		7.2283	6.83035	5.89001	7.35735	5.58695	5.86026	6.93788
	CAALFM_C101890CA		8.17823	8.22994	8.14655	7.95607	8.14694	7.91056	7.40005	7.48874	7.34935		8.27477	8.25561	7.85014	8.28686	8.24624	7.73062	7.67155	7.57061	7.10359		7.64779	7.83217	7.68112	7.89256	7.33973	7.30923	7.73106	6.77557	6.85224		8.0481	7.66359	7.87082	7.92644	7.64059	7.59085	7.69538	7.11816	7.16096		8.01036	7.93668	7.54736	8.08206	7.27731	7.23815	8.22195
	CAALFM_C101900CA		5.87882	5.3658	5.65924	5.96065	5.3487	5.89566	6.01321	5.69391	5.90527		5.96632	5.96757	5.51238	6.0567	5.99133	5.33209	5.93386	5.96225	5.61913		5.51734	4.92692	4.86289	5.70138	5.09793	5.25241	5.74235	5.87517	5.95404		5.89185	5.3488	5.38534	5.99562	5.23434	5.32072	6.06267	5.59985	5.54841		5.7134	5.8542	4.85574	5.72867	5.16979	4.98734	6.16971
	CAALFM_C101910WA		7.56978	5.32179	7.08484	7.67166	5.15403	7.04478	6.51383	4.85875	5.98416		7.25808	6.9079	5.55862	7.48346	7.14975	6.40173	5.94501	5.94756	6.73376		6.88845	3.50973	3.64682	7.88253	3.84061	3.78363	6.09135	6.60929	6.33261		7.15464	4.03642	3.823	7.27762	4.89013	4.83694	6.23894	7.24588	7.38319		6.96255	6.61014	3.71001	7.27815	4.08842	4.49456	6.2963
	CAALFM_C101930WA		8.28465	10.3196	8.71066	8.62849	10.5128	9.16438	9.7114	10.3989	9.97575		7.23018	8.14576	10.2684	7.2768	7.97328	9.13866	9.67663	9.7115	9.10331		9.00874	10.3178	10.5849	8.61847	9.59446	9.55108	9.9488	9.77253	9.14522		8.86141	10.1976	10.1989	8.61372	9.5431	9.40712	9.74986	9.4496	9.35869		9.22427	8.93997	10.596	8.62326	9.77937	10.2274	10.531
	CAALFM_C101940CA		6.3226	5.31966	6.15657	6.42461	5.33038	6.32949	6.08715	5.43863	5.9861		6.65597	6.59718	5.65045	6.77372	6.6255	5.68513	6.50375	6.42482	5.73277		5.84471	5.22509	4.05443	6.79165	5.46814	5.60511	5.91103	6.0676	5.83136		6.13613	5.00246	5.29959	6.6194	5.007	5.30331	6.22462	5.85678	5.68285		5.63819	6.41397	4.50095	5.95281	5.50019	5.08398	5.32318
	CAALFM_C101950CA		5.81069	5.90111	5.64047	6.28472	6.37229	5.98647	5.91867	6.30613	5.72047		5.66519	5.63483	6.11238	5.81895	5.8826	6.19647	5.5255	5.29827	4.92677		5.95549	6.43859	5.48809	6.19747	6.50658	6.38734	5.53272	5.65181	5.45888		6.14501	6.13839	6.27117	6.02835	6.07523	6.455	5.5126	5.42948	5.33162		5.8963	5.62176	6.06369	5.6991	6.50771	6.30557	5.21963
	CAALFM_C102000WA		4.82541	5.54238	4.5762	4.75844	5.88915	4.58211	4.9265	5.62252	4.81383		4.69538	4.51006	5.27682	4.74709	4.76801	6.40787	5.11823	5.16742	5.99465		4.66463	5.53322	6.10979	4.33094	5.44324	5.33962	4.78294	5.52291	5.05211		4.92702	5.98858	5.57322	4.87248	6.44491	6.48136	4.96432	6.15306	6.18947		4.88634	4.59053	5.49547	4.59932	5.31871	5.80962	5.77904
	CAALFM_C102020WA		4.07065	5.02513	4.20664	4.53762	5.53094	4.88989	4.24245	5.55529	4.77392		3.91552	4.2593	5.17165	4.29682	4.61025	5.08079	3.96398	4.34566	4.31312		4.46384	5.70253	4.97902	3.67163	5.87415	6.04644	3.45873	4.11655	4.34158		4.34246	4.83317	5.41492	4.18642	5.19356	5.52229	3.83634	3.84033	3.98638		4.06391	4.69696	5.53925	3.74208	5.896	5.9595	3.58996
	CAALFM_C102030CA		4.5793	3.81118	4.51567	4.72739	3.88493	4.62385	4.2669	4.03483	4.25774		4.46064	4.53496	3.51729	4.6552	4.66964	2.97442	3.51636	3.52185	3.61402		4.72174	3.13149	2.74724	5.1961	3.42939	3.5105	3.92124	4.36087	4.18409		4.39966	2.80978	3.4013	4.49488	3.08875	2.84507	3.81401	3.93752	3.50391		4.43159	4.44744	3.26479	4.59014	3.66737	3.15449	3.4105
	CAALFM_C102040CA		6.86103	7.3203	7.14613	6.13242	6.86142	6.58438	6.04654	6.18047	6.36945		6.58726	6.76615	6.53102	6.63422	6.6919	6.10928	5.869	6.16513	7.23611		6.09924	6.77076	5.96735	6.03515	6.53041	6.54652	5.67136	5.46351	6.7128		5.89887	6.64292	7.154	5.82113	6.93818	6.9885	5.22173	6.07881	6.02345		3.77886	6.63624	6.97849	3.8956	6.36199	5.90141	4.21037
	CAALFM_C102060WA		2.66689	5.25649	3.02116	2.9146	5.34262	3.143	3.64534	4.89027	3.70406		3.06603	3.03173	4.95825	3.04043	3.33918	6.1533	4.3468	4.06984	5.52982		3.03885	4.55457	5.55126	2.3552	4.18817	4.24672	4.23526	4.20838	3.78337		2.75995	5.38721	5.11882	3.39506	6.32077	6.32838	4.37386	5.67307	5.72442		2.67727	2.68857	4.96142	2.30123	4.32752	5.32171	4.74343
	CAALFM_C102090CA		4.38565	3.40808	4.20664	4.4131	3.48192	4.39225	4.0112	3.44358	4.28323		4.2864	4.10714	3.66551	4.42131	4.16558	3.71954	3.76587	3.86614	4.63476		4.20636	3.31914	4.00371	3.85921	3.28167	3.35173	3.80224	4.2422	4.83288		4.05056	3.7506	3.49133	4.21514	3.57257	3.77165	4.14617	4.4372	4.69516		4.69283	3.90623	3.67118	4.82987	3.19886	3.38618	4.05859
	CAALFM_C102100WA		2.48539	4.00388	2.64773	0.411619	3.76269	2.11538	2.89635	4.29243	3.32271		3.12009	2.92276	4.00864	1.77728	1.98639	3.73913	3.33991	3.52977	3.17193		3.97264	4.38355	4.27897	2.85839	4.32863	4.20604	4.50938	3.34413	3.10569		2.84962	3.9827	4.25084	1.58008	4.11983	4.19631	3.37568	3.36066	2.67402		3.71755	3.40139	4.43681	3.22249	3.7949	4.32348	3.85862
	CAALFM_C102160WA		4.40936	4.47877	4.12345	4.17821	4.78383	3.98143	3.65772	3.95958	3.54452		4.85001	4.70546	4.22958	4.85071	4.69487	4.79045	3.73194	3.87859	4.40529		4.12401	4.01753	4.18535	4.41173	4.40201	4.19568	3.79335	3.62102	3.55827		3.82842	3.99632	4.28328	4.23129	5.15813	4.96979	3.73065	4.29771	4.28586		4.24502	4.13549	3.82058	4.33946	4.32752	4.14524	3.80057
	CAALFM_C102200CA		4.29093	5.38629	4.50187	4.44737	5.85109	4.91701	4.16653	5.26918	4.87799		4.05157	4.53084	5.38557	4.0203	4.29849	4.89895	3.777	3.93927	3.25213		4.44036	5.23739	4.96252	3.75874	5.5331	5.62454	4.17153	3.69126	3.98296		4.24301	5.22508	5.69877	3.89846	5.18718	5.05288	3.89707	3.79833	3.54484		3.86621	4.42697	5.19147	3.17419	5.56723	5.67921	4.03554
	CAALFM_C102210WA		6.14798	8.44962	6.92788	6.10987	8.63064	7.30876	6.11659	8.04515	7.11519		6.3373	6.95708	8.10834	6.36444	6.93211	7.32093	6.24976	6.53999	6.18313		6.1988	7.99429	7.89581	5.55741	8.56281	8.61993	6.22128	7.14178	7.35925		6.02505	8.05331	8.47762	6.12664	7.92079	7.90713	6.23558	6.25086	6.26613		6.03366	6.67321	7.97385	5.91044	8.4809	7.93312	6.46176
	CAALFM_C102220CA		3.99951	5.74323	4.34836	4.19343	5.67589	4.55647	4.6512	5.007	4.73749		3.7017	3.97996	5.53953	3.64533	4.29849	5.45419	4.33555	4.44526	5.58576		3.91419	4.92083	5.04321	3.27686	4.3617	3.93444	4.39654	4.51822	4.29887		4.46732	5.36988	5.07714	4.39801	5.3502	5.29453	5.03165	5.26738	5.06237		3.65351	4.03626	5.41942	2.99113	4.3917	5.1031	5.23657
	CAALFM_C102240WA		6.48487	5.17402	6.27593	6.41599	5.13656	6.21055	6.56976	4.96913	6.23505		6.94643	6.82032	5.85883	6.97519	6.68652	5.91785	7.17537	6.98776	6.72165		6.25708	5.29268	5.39522	5.91629	5.12226	5.20932	6.68244	6.52044	6.6524		6.55355	5.17006	4.97019	6.58994	5.24666	5.18233	6.88204	6.73169	6.76678		6.49906	6.52409	4.79984	6.71169	5.04419	5.27912	6.65751
	CAALFM_C102270CA		-1.53627	1.69628	-1.59253	-2.49165	1.63891	-0.900483	-0.875528	0.666941	-0.677104		-1.86949	-1.40286	1.86583	-1.32383	-1.20256	0.309872	-2.58662	-0.423537	2.73785		-1.08919	1.64391	1.13382	-1.25554	0.419005	0.706043	-1.60835	0.721136	0.646477		-2.24945	3.15563	2.4416	-2.19517	3.6207	3.55336	-2.02682	2.26642	2.18707		0.215235	-2.07855	3.78466	-0.798885	1.00416	1.79694	0.606196
	CAALFM_C102290CA		4.66061	3.26489	4.47032	4.79217	3.47081	4.69999	4.85843	3.61937	4.55589		5.05125	4.94719	4.13101	5.22152	5.07026	4.65518	5.14211	5.05675	5.02965		4.22709	4.01753	2.96172	4.6265	3.74983	3.98941	4.4024	4.99962	4.97283		4.77001	3.43439	3.649	5.26861	3.6945	3.93883	4.91692	5.37336	5.30804		4.13207	4.82766	3.26479	4.38262	3.66737	3.52226	4.30977
	CAALFM_C102300WA		3.16177	2.48557	3.12386	3.22231	2.63239	3.28507	3.41683	3.03356	3.35913		3.3181	3.34495	2.53926	3.25422	3.3753	2.48742	3.27856	3.19357	2.62189		3.06978	2.38942	1.67754	3.75223	2.48263	2.35847	3.25371	3.32532	2.41377		3.18432	2.71412	2.24858	3.59559	2.46502	2.27744	3.30699	2.30121	2.53466		3.37113	3.25111	2.34891	3.19047	2.96574	3.09024	3.14936
	CAALFM_C102310CA		3.47815	2.92723	2.93133	3.74051	2.98461	2.82284	3.73568	2.95228	3.10407		3.73095	3.24791	3.0188	3.77743	3.45341	3.81033	3.73765	3.561	4.37305		3.61714	2.77426	2.54927	3.85313	2.04717	1.85229	3.81985	2.79787	2.98353		3.82842	2.96561	2.93713	4.01969	3.56275	3.28723	3.8185	4.02338	4.1492		3.86621	3.18437	2.5189	3.85363	1.86268	2.75942	3.88035
	CAALFM_C102320CA		6.46426	6.09568	6.5163	6.74358	5.8713	6.64062	6.03473	6.08018	5.8944		6.55655	6.32837	6.09875	6.754	6.58703	6.39403	6.07811	6.0083	6.27412		6.67053	5.87467	5.95889	6.22479	6.0506	6.34619	5.96546	5.94358	5.89322		6.99132	6.52997	6.12957	6.86375	6.34245	6.49677	6.199	5.89287	6.00817		7.15284	6.58313	5.80319	6.93708	6.01313	5.94784	6.33771
	CAALFM_C102330CA		8.84011	5.69804	7.8632	8.98465	5.80979	7.85818	8.64991	6.0202	7.4836		9.26166	8.31461	6.85819	9.40672	8.73807	9.05258	8.82113	8.251	7.90325		9.0188	5.21018	4.23567	10.0268	5.47003	5.34431	8.9	7.18372	6.81828		9.07889	5.29838	5.19142	9.29171	6.06657	6.9479	8.7662	8.71952	8.59953		9.22047	8.21145	5.09698	9.52203	5.66508	6.47133	8.7835
	CAALFM_C102370CA		3.09946	4.55751	3.60905	1.34856	4.20631	3.21392	4.31848	4.71549	4.79445		3.84236	4.26427	5.449	2.77978	3.28324	4.02906	5.72293	5.77186	4.03054		4.96782	4.72852	4.51908	3.85921	3.97494	4.04773	5.89451	6.19941	5.04438		4.23453	6.26522	5.25899	3.11523	3.21951	3.06278	5.37753	4.97857	4.37481		4.93951	4.32325	5.57544	4.84022	4.49131	5.53422	5.66877
	CAALFM_C102380CA		1.31119	3.32558	1.73398	1.11267	3.09004	2.0726	3.0451	3.11051	3.22742		2.71427	2.89739	3.22402	2.21029	2.52569	2.5881	3.39876	3.49785	2.47163		2.42449	3.59635	3.06427	2.42242	2.86362	3.1733	3.65302	3.71072	3.55827		2.02544	3.86884	4.00628	2.10339	2.71602	2.5378	3.35727	2.77956	2.61373		2.27076	2.75577	3.51185	1.8873	3.12526	3.16492	3.14936
	CAALFM_C102390WA		2.85367	4.81443	3.52965	2.85202	4.7612	4.04427	4.55191	5.18781	5.14114		4.39637	4.84804	5.47509	4.33817	4.49186	4.57076	5.42469	5.39891	4.30972		4.52929	5.2033	4.74818	4.09894	5.02495	5.06701	5.37189	5.7834	5.53194		4.08379	5.9797	5.79833	4.01129	4.15946	4.27165	5.34208	4.47768	4.40416		4.48776	4.82619	5.5663	4.06707	4.98161	5.18485	5.6575
	CAALFM_C102410CA		5.83278	5.42286	6.0857	5.93672	5.43128	6.22106	6.17157	5.68135	6.24238		5.69667	5.87311	5.50453	5.67955	6.02725	5.22673	6.00305	6.12286	5.01091		5.67654	6.05926	4.26288	5.78357	5.96305	6.07242	5.68584	6.22895	5.86502		5.68411	5.75884	5.99748	5.80907	4.95914	5.04066	5.79637	5.45866	5.24486		5.52195	6.12847	5.95744	5.55564	5.86726	5.78785	5.69205
	CAALFM_C102430CA		7.148	5.17872	6.67232	7.09253	4.90436	6.52503	7.01074	5.1648	6.57278		7.72732	7.41824	5.78458	7.78722	7.47718	6.0453	7.30265	7.18293	6.83548		6.58277	4.77653	5.17512	7.23776	4.84952	4.74253	6.83639	6.86783	6.72751		6.9553	5.03581	4.54261	7.24865	4.66079	4.55374	7.14207	7.13212	7.08112		6.75698	6.93699	4.52655	7.2556	4.96202	4.36026	6.70575
	CAALFM_C102440CA		4.18499	5.30466	4.43807	4.05025	5.00793	4.45835	4.99151	4.93326	5.10048		4.23015	4.24428	4.70086	4.38231	4.38961	4.56748	5.03025	4.96926	4.81119		3.12973	5.32532	4.3568	3.53404	5.24921	5.45912	4.19871	4.93905	5.1987		3.85272	5.02256	5.88543	4.29417	5.44412	5.55943	5.09968	4.82864	4.83374		2.99406	4.14053	5.06988	2.95346	5.18539	5.04214	3.82765
	CAALFM_C102450CA		5.22526	2.99285	5.2827	5.51845	2.99706	5.50954	5.44365	2.73897	5.51064		5.86073	5.92237	4.21329	6.04076	6.19894	3.33786	5.16926	5.43518	4.80878		5.16764	2.50466	-0.0369354	6.45793	2.07136	2.14694	4.97124	6.45935	6.52091		5.17842	1.80851	2.43502	5.64448	0.789084	0.979354	5.4704	5.31284	5.15571		5.26767	5.5098	1.18154	6.40837	2.00548	1.8023	4.00818
	CAALFM_C102470WA		2.572	3.29988	3.17694	2.29729	2.85385	3.15444	3.10959	3.39167	3.60643		3.25507	3.43587	3.39518	3.1834	3.61318	3.1235	4.30511	4.56562	3.49321		2.78292	3.41758	2.16679	2.95236	4.12696	3.99539	3.66281	4.74981	4.41613		3.43665	4.05389	4.20319	3.43746	2.68919	3.0044	4.38602	3.40931	3.25038		2.9414	3.51437	3.99839	3.32191	3.81511	3.88616	3.91022
	CAALFM_C102490CA		5.53332	3.35083	5.58263	5.8025	3.1045	5.75997	5.54007	4.09016	5.46597		5.26629	5.22472	4.40434	5.45554	5.49438	4.21895	5.14211	5.14183	4.66969		5.65758	1.7847	1.31114	6.02977	4.38602	4.46069	5.37189	5.17621	5.25666		5.69893	3.19553	3.34094	5.74018	3.97924	4.28324	5.39418	4.88706	4.85016		6.14555	5.6091	3.19351	6.21301	4.18473	3.48942	5.62029
	CAALFM_C102500WA		3.90812	3.34246	3.69648	3.68414	3.03074	3.45196	3.82619	3.7488	3.48533		4.27055	3.9739	3.89909	4.17434	4.33104	4.37425	4.02596	4.09673	3.76081		4.19938	2.87849	1.2252	4.60858	3.10737	3.4767	4.29315	3.55796	3.23489		4.02084	3.38692	3.53816	3.97721	3.66727	3.86954	4.15685	3.81648	3.78244		4.85584	4.14053	3.32439	4.56539	3.21922	3.63913	4.55369
	CAALFM_C102510WA		4.44039	4.09635	4.51224	4.4932	4.03582	4.25553	4.63876	4.80022	4.74439		4.92026	4.8414	4.24851	4.78346	4.63281	4.74756	4.72862	4.57712	4.36651		4.95296	4.30623	3.73497	4.73625	4.32863	4.49908	4.91785	4.77545	4.3454		4.56762	3.80836	4.21285	4.49822	3.89566	4.22895	4.81717	4.46814	4.15978		4.92075	4.6518	4.79684	4.58091	4.53256	4.77557	4.80833
	CAALFM_C102650WA		8.1524	6.68161	7.68533	8.22506	6.45779	7.77262	7.59769	7.21275	7.24089		7.98453	7.73618	6.66915	7.85037	7.7606	6.87281	7.28813	7.25512	6.96444		8.12255	5.33451	5.69405	8.81537	6.62795	6.56574	7.64876	7.4325	7.12819		8.01887	6.10106	5.88694	7.98359	6.70696	6.65356	7.3905	7.26748	7.27057		8.20559	7.77073	6.01154	8.19959	6.63249	6.7002	7.54246
	CAALFM_C102670CA		-0.948921	-1.78203	-0.283396	-1.00605	0.393952	-0.421457	-1.02578	0.0157141	-0.888577		-1.61279	-1.17047	-1.04256	-1.54652	-3.13565	-0.0448332	-1.051	-0.551282	0.884944		-1.08919	0.931889	1.2252	-1.48267	0.480528	0.646479	-1.81029	-0.643937	0.18301		-1.30991	-0.70454	-0.332647	-2.19517	0.647597	0.634202	-2.02682	-0.512578	0.212247		-1.96257	-1.74547	0.695589	-1.24769	0.956458	0.556922	-0.852236
	CAALFM_C102680CA		3.15243	4.57475	3.39425	3.41646	4.68632	3.5505	3.85335	5.01273	4.01683		2.59207	3.06629	4.65903	2.44032	2.98903	5.7027	3.32482	3.5687	4.75224		4.49266	4.9024	5.83852	3.29491	5.17671	5.06608	4.19534	3.6107	3.66607		3.37087	4.71184	4.45583	2.57786	5.32718	5.7041	3.33235	4.35265	4.27617		4.50903	3.4509	5.21641	4.01317	4.95294	5.10039	4.36011
	CAALFM_C102700CA		5.53512	6.02392	5.04213	5.36958	5.9703	4.8017	6.19936	6.00588	5.56933		5.80927	5.43331	5.84491	5.54124	5.54877	7.06313	5.97674	5.82106	6.56847		8.04026	6.01278	4.95587	7.50333	4.41782	4.10456	7.699	5.42618	4.74305		5.64569	7.26134	6.6375	5.45901	6.58127	6.961	5.78586	6.99406	6.98624		7.13855	5.56481	6.16614	6.52128	5.46865	6.73913	7.54042
	CAALFM_C102720WA		5.60697	5.44804	5.6054	5.60031	5.23836	5.50687	5.61815	5.67413	5.64381		5.84449	5.69497	5.42978	5.90676	5.73056	5.77685	5.61818	5.54273	5.74919		5.41264	5.83797	5.87248	5.30253	5.73119	5.7052	5.65796	5.36149	5.24443		5.47461	5.56072	5.63197	5.76536	5.62488	5.93643	5.631	5.58581	5.49301		5.5383	5.7159	5.47307	5.38045	5.60833	5.26948	5.29758
	CAALFM_C102730WA		3.27798	5.73046	4.21089	2.79992	5.81639	4.17357	2.83227	5.56899	4.36611		4.34054	5.07717	5.98413	4.18797	4.72317	4.47117	4.30895	5.35727	5.48224		4.43443	6.00991	5.39276	3.7909	3.34093	3.18381	4.50938	5.5174	6.63221		4.18678	6.54823	6.64465	4.1988	2.88316	2.83299	4.62792	4.21346	4.62817		4.53592	4.53422	4.65149	4.52744	3.37249	2.50397	4.64281
	CAALFM_C102740CA		4.46701	4.18793	4.56629	4.29573	3.81635	4.40667	4.52175	4.80354	4.90903		4.21367	4.34625	4.10527	4.22811	4.27	3.97224	4.79036	4.63329	3.77569		4.29739	4.15359	4.45917	4.1244	4.82601	4.73897	4.68783	4.38226	4.30281		4.59092	4.90954	4.32394	4.61365	4.46381	4.09876	4.82389	3.50941	3.44458		4.12028	4.71734	4.57293	3.89892	4.48292	4.57109	4.44419
	CAALFM_C102750CA		6.81367	6.86949	6.69069	6.77428	6.75322	6.60745	6.92948	6.68425	6.69477		6.83298	6.70897	6.49481	6.79392	6.58124	6.73201	6.68682	6.61164	6.94263		6.44872	6.79469	7.17171	6.55567	6.60741	6.68617	6.76829	6.70031	6.67535		6.76741	6.69117	6.68943	6.82966	7.07228	6.87301	6.78207	6.92464	6.85161		6.97406	6.44586	7.02638	7.04287	6.64947	6.96641	6.96761
	CAALFM_C102760WA		7.59585	7.60676	7.49159	7.65389	7.57961	7.61129	7.64974	7.72992	7.60547		7.80295	7.83555	7.39542	7.88287	7.85675	7.87211	7.78895	7.68974	7.15807		7.40635	7.41994	7.90404	7.62871	7.60182	7.57039	7.44501	7.26576	6.96145		7.73367	7.43307	7.24268	7.81259	7.72501	7.66131	7.62723	7.33881	7.30016		7.57363	7.83702	7.31787	7.46123	7.72493	7.81614	7.73776
	CAALFM_C102770WA		6.99638	6.50357	6.69752	7.08234	6.73476	7.02933	6.98825	6.60289	6.88216		7.02114	7.00983	6.74277	7.03109	6.99077	5.80269	7.33597	7.04202	5.59697		7.10038	6.30351	6.11578	7.69179	6.18833	6.34464	7.2014	6.6028	6.50135		7.08147	6.48523	6.77827	7.15964	5.75348	5.82494	7.18315	5.9488	6.01692		6.81118	6.90033	6.4253	6.81704	6.4214	6.58254	6.98074
	CAALFM_C102780WA		5.98259	8.40963	6.32966	6.38648	8.64059	6.70985	7.17205	8.35542	7.25303		5.61587	6.0958	7.82947	5.77446	6.24542	7.92733	7.07125	6.96678	7.01338		7.15955	8.57079	9.00166	7.10403	7.97049	7.97969	7.55262	5.86978	6.6524		7.46358	8.1261	8.11853	7.25607	8.37465	8.29086	7.60074	6.75069	6.97655		5.72902	6.53943	8.03788	5.10144	8.0384	8.0921	6.91754
	CAALFM_C102800WA		2.90796	4.30881	3.44562	3.39906	4.25894	3.87482	4.22592	4.16937	4.39855		2.23181	3.00821	4.56776	2.97903	3.4702	3.44315	4.23417	4.47835	4.18153		2.57223	3.68526	3.88962	2.87047	2.88652	3.14129	3.84157	4.6947	3.87609		3.75296	4.44012	4.0554	3.82583	2.75103	2.69293	4.62279	4.11911	3.91948		2.93243	3.8581	4.25622	2.94389	3.11443	3.53035	4.61198
	CAALFM_C102830WA		5.26523	5.08654	5.33073	5.34706	4.96897	5.58925	5.4681	5.43543	5.5758		5.1692	5.33986	5.49564	5.70347	5.79531	5.06729	5.53537	5.61332	5.32256		4.74708	4.95996	5.33495	4.93923	5.26021	5.46452	5.49485	5.41214	5.46591		5.32458	5.53295	5.27675	5.80098	4.56073	4.78457	5.49306	5.0052	4.75569		4.41237	5.28437	5.41746	4.69942	5.38666	5.17714	5.11907
	CAALFM_C102850WA		7.01002	7.28526	7.13041	6.72623	7.03743	7.07218	6.06408	6.56335	6.38757		6.8905	6.98369	6.5145	6.996	7.03942	6.61294	6.73472	6.83006	6.94318		6.18827	6.8944	6.31743	6.44889	6.74696	6.75301	5.98315	7.24339	7.8179		6.80027	6.52179	7.4183	6.87407	6.38348	6.63018	6.75361	6.89718	6.96302		6.03366	6.85354	6.86516	6.68895	6.63059	6.21308	5.88491
	CAALFM_C102890CA		6.40651	4.73035	6.01433	6.20558	4.55568	6.02748	5.11559	4.46142	4.91312		6.23791	5.95533	5.00353	6.1675	5.77517	4.08372	5.46311	5.14698	4.96838		6.67808	3.08867	3.4525	6.64193	3.93703	3.97738	5.69541	5.3098	5.06376		6.26846	4.08822	4.08725	6.18691	4.08594	3.75893	5.34986	4.97049	4.91092		6.74742	6.12466	3.06961	6.39086	3.84161	3.11198	5.9304
	CAALFM_C102900CA		4.04059	4.24963	3.92312	3.87878	4.28455	4.05346	4.66353	4.453	4.61356		4.07	4.06218	4.09223	3.89845	4.12373	4.17647	4.35053	4.53055	5.24094		3.93324	4.43146	4.67915	3.83474	4.29263	4.35302	4.28366	5.39946	5.37352		4.03365	4.72553	4.472	4.24727	4.66997	4.37152	4.68563	5.20444	5.15385		4.07618	4.07362	4.47676	4.40372	4.30388	4.1505	4.07752
	CAALFM_C102910CA		2.88558	4.18325	3.09656	3.02084	4.42935	3.54181	3.72983	4.81014	4.0357		2.73751	2.89739	4.27645	2.74085	3.27371	4.35851	3.52299	3.7625	4.69339		3.15879	4.6497	5.27473	2.63572	4.83487	4.74962	3.20762	4.34228	4.60645		2.97888	4.85327	4.76235	3.36609	4.48476	4.68389	3.8319	4.23161	4.05032		2.6665	3.1246	4.59729	2.72665	4.59621	4.45259	3.3307
	CAALFM_C102940CA		6.24014	6.74329	6.06097	6.26083	6.85288	6.19055	6.46184	6.55944	6.3661		5.95273	6.0648	6.09287	5.95937	6.00292	5.70145	6.13763	6.02659	5.44084		6.21878	6.62057	6.75417	6.6759	6.36082	6.29459	6.4562	5.85346	5.49028		6.21791	6.26194	6.57711	6.17547	5.98067	5.83103	6.25228	5.4797	5.30804		5.71209	6.08078	6.6885	5.70478	6.49525	6.56885	5.78596
	CAALFM_C102950WA		2.36117	3.85889	2.26202	2.40585	4.14472	2.60669	2.37329	3.92347	2.87171		2.45856	2.55198	3.39518	2.40962	2.35531	3.80569	2.69813	2.76786	4.1129		2.65616	3.60397	4.17965	2.3379	3.25551	3.62294	3.03741	3.57398	3.23489		2.52614	4.00981	3.90866	2.61528	4.24792	4.26537	2.73347	4.14328	4.0274		1.72365	2.61807	3.48225	2.00244	3.46915	3.25559	2.62942
	CAALFM_C102960CA		5.4481	6.75594	5.77423	5.59459	6.40914	5.69878	5.64638	6.34076	5.8731		5.17985	5.46819	6.31343	5.57275	5.64807	6.14873	5.92638	5.9768	6.23339		5.11559	6.64756	7.18315	5.1373	6.48423	6.55363	5.33715	6.34867	6.4067		5.78857	7.13928	7.12041	6.06149	6.85311	6.68751	6.22208	6.08855	6.04144		4.96978	5.73435	7.22207	5.07099	6.4774	6.79646	5.64207
	CAALFM_C102970WA		6.91725	8.46873	6.79624	7.0932	8.73476	7.11306	7.91438	8.70449	7.74333		7.11676	7.28211	8.82379	7.08369	7.36657	9.30216	7.81754	7.62334	7.52422		7.16044	8.95072	9.44748	6.68448	8.82262	8.79857	7.69274	7.23837	6.86561		7.60404	9.27539	9.07075	7.58909	9.97973	9.7997	8.18694	7.8093	7.66614		5.87071	7.38569	9.09431	5.54143	9.01862	9.36174	6.50365
	CAALFM_C103040WA		4.68348	4.3131	4.80137	4.64489	4.19285	4.67638	4.85843	4.32046	4.89049		5.04661	5.16484	4.24851	5.22152	5.2193	3.9887	4.84693	4.93689	4.74722		4.58121	4.4861	4.12138	5.62852	4.28619	4.28628	4.91376	5.53661	5.59989		4.55878	4.22946	4.41458	4.85434	4.14637	4.08354	4.98045	4.96508	4.7487		4.57677	4.86466	4.45978	5.06658	4.42713	4.40056	4.69767
	CAALFM_C103050WA		5.37971	5.51658	5.43246	5.70848	5.45403	5.76557	6.22661	5.94715	6.1699		5.26029	5.1488	5.63254	5.51624	5.45061	5.34174	6.10818	6.10284	6.28888		5.36511	5.96178	6.55502	5.6303	6.14387	6.25774	5.79561	6.16251	6.33165		5.34356	6.14859	5.85338	5.35778	6.22906	5.95885	6.08801	6.08106	5.91288		5.46402	5.48585	5.948	5.71748	5.99672	5.61787	6.16883
	CAALFM_C103100WA		6.00612	8.20852	6.45136	5.96065	8.31326	6.59386	7.24	8.08995	7.43146		6.21636	6.56027	8.12923	5.96202	6.37929	8.14125	7.69265	7.57779	7.95808		6.29193	8.49877	9.15151	5.86436	8.0968	8.13235	7.61952	7.67094	7.6562		6.41028	8.70509	8.49824	6.21765	8.6393	8.40392	7.79279	8.07673	8.10809		5.80345	6.47208	8.42118	5.33723	8.14765	8.12086	7.49643
	CAALFM_C103120WA		9.15241	9.2651	9.52554	9.01835	9.08786	9.45052	8.50437	9.05877	8.95796		8.04779	8.37876	9.03069	8.02699	8.31207	8.17086	8.07488	8.13354	7.44228		8.91987	9.2043	8.92771	8.45978	8.98483	9.12627	8.44826	7.85707	8.22154		8.88074	9.17154	9.24805	8.24935	8.50729	8.53043	8.15332	7.40329	7.40836		8.9212	8.84883	9.36642	8.64502	8.94433	9.17964	8.51068
	CAALFM_C103140WA		3.46312	5.6292	4.06364	3.47578	6.3603	4.4903	3.59474	5.45136	4.50532		3.61022	3.98599	5.31099	3.57097	4.07514	4.91841	3.72621	3.83455	3.58052		3.51968	5.25444	5.04321	3.32157	5.64984	5.75893	3.62323	4.1632	4.37561		3.35734	5.55766	5.65694	2.99234	5.07075	5.07613	3.49836	3.71046	3.69058		2.97672	4.02541	5.53925	2.75976	5.78601	5.79794	3.54715
	CAALFM_C103150CA		2.97307	6.43341	3.87306	3.04342	6.28775	3.9555	5.27674	6.6358	5.61398		3.04755	3.72262	5.87872	3.1743	3.51136	5.47625	5.38885	5.5091	5.9185		4.82508	6.57476	6.61327	4.32656	5.77328	5.61874	5.82643	6.42059	5.99718		3.30194	7.21695	7.01536	3.58934	6.30171	5.9251	5.82099	6.0873	6.1248		4.8271	4.4062	6.21194	4.11903	6.08533	6.82388	6.92644
	CAALFM_C103170CA		3.55813	3.87058	3.69648	3.27096	3.5574	3.49759	3.34976	4.63145	4.1579		3.34862	3.57039	3.51729	3.24556	3.47853	3.51879	3.76027	3.93927	4.06929		3.56923	4.51064	4.321	3.31274	4.74997	4.69187	3.77541	4.24554	4.42699		4.06727	5.14582	4.92097	3.92849	4.38798	4.54265	4.23624	3.45638	3.17937		4.1004	3.94706	4.10905	3.9186	4.61169	3.53035	4.32252
	CAALFM_C103180WA		2.90796	3.51618	3.08735	3.45908	3.47081	3.57624	4.17516	3.89889	4.05433		3.59758	3.61777	3.54052	3.78343	3.90643	3.46096	3.02203	3.52977	3.9255		3.19432	4.16909	2.98805	3.67163	3.99616	4.03658	3.65792	4.43	4.02168		3.12968	3.8135	4.24614	3.79898	3.78175	3.93318	3.56405	4.26283	3.84932		2.55407	3.75018	3.49712	3.03687	3.86764	3.92351	2.60874
	CAALFM_C103240WA		5.39564	6.50919	4.97876	5.52409	6.8646	5.36883	6.19193	6.91091	5.85939		5.34218	5.22981	6.25612	5.68596	5.41418	6.46267	5.99473	5.80485	6.2932		5.66012	6.9767	6.9569	5.78677	6.39618	6.30184	5.80338	5.98412	5.94525		5.58606	6.33879	6.80006	5.46415	6.75627	6.86858	5.87375	6.43052	6.43895		5.30463	5.3358	6.69899	5.12916	6.45826	6.71891	5.82345
	CAALFM_C103260WA		4.91098	5.22497	4.80419	5.12156	5.21524	5.14054	5.53001	5.45979	5.54055		4.94043	5.02833	5.15419	5.00243	4.82789	4.5784	5.52715	5.41396	5.5487		4.88501	5.2689	5.90739	5.03631	5.26896	5.20932	5.53539	5.39495	5.63621		5.38414	5.6308	5.47031	5.33179	5.35589	5.34645	5.6713	5.17894	5.05955		5.18515	5.13081	5.17306	5.18304	5.25112	4.83559	5.62673
	CAALFM_C103270WA		3.88575	5.6292	4.30132	4.76525	5.5121	4.82694	4.06331	6.10994	4.66174		3.3026	3.13303	4.55642	3.94736	4.05301	5.78865	4.23013	4.48243	5.97759		2.91655	5.44473	6.57144	4.24998	6.42287	6.46805	3.58254	3.69615	4.29493		4.12427	5.98403	5.5657	5.30723	7.81928	7.70008	4.08408	4.62743	4.6471		2.1978	3.35879	5.51935	2.19226	6.19731	5.71516	3.36192
	CAALFM_C103280WA		8.011	6.66325	7.84589	8.25015	6.63375	8.18468	7.71226	6.57213	7.61711		8.16038	8.00882	6.97433	8.34886	8.11253	6.52537	7.74427	7.5925	7.14141		7.77143	6.20044	5.98625	8.53811	6.22699	6.18503	7.3086	7.53634	7.41258		8.03992	5.87275	6.49837	8.57429	6.30171	6.18364	7.85753	7.53382	7.38319		7.916	8.12035	5.80588	8.12425	6.17273	5.62733	7.39067
	CAALFM_C103310WA		7.4124	7.37003	7.29552	7.28189	7.34263	7.19359	7.0059	7.18634	6.93992		7.19231	7.17335	6.82231	7.15541	7.0659	7.05044	6.80982	6.65208	6.81522		7.11668	7.45882	7.29085	7.41583	7.2761	7.28807	6.93059	6.85477	6.74714		7.10392	7.13774	7.25149	7.03575	7.60215	7.39159	6.83902	7.00795	6.97879		7.21311	7.07101	7.02702	7.23023	7.28638	7.09202	7.02383
	CAALFM_C103330CA		4.42108	5.66151	4.71428	4.70278	5.4427	4.86573	4.83682	5.33937	4.93138		4.44307	4.59538	5.13397	4.6552	4.70555	5.15196	4.95626	5.03189	5.12954		4.43443	5.65929	5.79257	4.06779	5.91372	6.00702	4.76031	4.93077	5.21132		4.51682	5.96799	6.04798	4.51482	5.92234	6.06597	4.81941	4.61019	4.67317		4.57965	4.7703	5.56065	4.38615	5.77402	5.34942	5.31363
	CAALFM_C103360WA		7.88168	7.25382	7.85508	8.05628	7.10996	8.04339	7.67925	7.01608	7.70405		7.64597	7.61445	7.26844	7.70071	7.60816	6.94893	7.7167	7.5035	7.04442		7.57351	7.17778	7.31184	7.86979	7.31883	7.33599	7.66955	6.79222	7.11705		7.81631	7.00255	7.13318	7.77279	6.8761	6.70003	7.69324	6.52185	6.63981		7.9704	7.57947	7.37536	7.95857	7.37637	7.12779	7.79321
	CAALFM_C103370WA		11.2179	8.88081	10.5895	11.3437	8.63687	10.5999	10.6903	8.42298	10.0142		11.4136	10.9884	9.10642	11.6111	11.1015	9.60119	10.9044	10.5831	10.098		10.778	7.19302	7.94587	11.1587	7.03469	7.0013	10.538	10.1464	9.96529		11.2289	7.72734	7.51708	11.4381	7.61409	7.58107	10.8836	10.5751	10.5203		11.0518	10.5878	7.01415	11.3464	7.15979	7.55624	10.6307
	CAALFM_C103400WA		7.01518	7.34669	6.94965	7.313	7.49232	7.18664	7.50739	7.10001	7.24859		7.20799	7.11056	7.14569	7.58612	7.26253	7.19579	7.41782	7.21212	7.09423		7.13736	7.30189	7.76345	7.6081	7.0894	7.14003	7.28105	6.31331	6.89262		7.26196	7.30303	7.42403	7.65495	7.59132	7.48383	7.64315	6.83695	7.38206		7.12534	7.04975	7.21253	7.37794	7.0554	7.05603	7.16149
	CAALFM_C103410WA		3.50041	4.52756	4.15907	2.00685	4.44647	3.32611	3.58828	4.47811	4.20535		3.78215	4.20862	4.64481	3.04043	3.7774	4.33616	4.00243	4.2768	2.47163		4.79993	4.77315	3.95782	4.10918	4.48316	4.62014	5.21933	4.20838	3.91774		3.67878	4.58838	4.89421	2.84263	3.84794	3.93318	4.4219	3.01784	2.81455		4.59394	4.50327	4.71967	4.50157	4.70125	5.07848	4.56447
	CAALFM_C103430WA		4.51517	5.49598	4.39391	4.65225	5.60904	4.62385	5.2927	5.30704	5.09689		4.83393	4.64957	5.03658	4.89294	4.96753	4.98557	5.42292	5.3052	5.31239		4.87191	5.10936	5.65144	4.83516	4.63292	4.67706	5.53272	4.85848	4.96291		4.82263	5.41283	5.49821	4.89801	5.1151	5.11906	5.59216	5.17426	5.22987		5.50844	4.59053	5.11879	4.99886	4.56871	5.05342	6.19939
	CAALFM_C103440CA		6.19422	6.1575	6.082	6.18161	6.01497	5.91933	6.41522	6.24284	6.3168		6.26616	6.03019	6.12524	6.04676	5.92738	6.28411	6.29112	6.16386	6.29492		6.0173	6.50421	6.78266	6.07486	6.23259	6.27505	6.29318	6.32282	6.37341		6.24387	6.45514	6.31442	6.19208	6.55303	6.37079	6.30767	6.43542	6.37001		6.20912	6.25233	6.64908	6.07294	6.34472	6.65465	6.43266
	CAALFM_C103450CA		6.05831	8.03928	6.59966	6.32214	8.02878	6.86847	6.26454	7.5408	6.64463		5.83509	6.25535	7.85285	6.04426	6.45085	7.89139	6.09933	6.18406	6.8502		5.68656	7.87926	8.11512	5.25261	7.70289	7.73448	6.22459	6.14652	6.5022		6.27926	8.07487	8.02023	6.11035	8.35487	8.15702	6.53352	6.46641	6.50058		6.12405	6.07684	8.0161	5.53028	7.67882	7.79949	6.961
	CAALFM_C103460CA		3.2607	4.50899	3.3332	2.2201	4.73357	2.86523	3.93698	4.66099	4.11239		3.51927	3.86686	5.13397	2.47038	3.00063	4.25342	5.10945	4.94283	3.88034		4.98374	4.90549	5.50642	4.35694	4.07306	3.97738	5.66407	5.37832	4.82195		4.28291	5.26314	4.56916	2.66371	3.20695	3.1183	5.1558	4.73949	4.58172		4.98937	3.88237	5.77111	4.56539	4.49966	5.39888	5.31044
	CAALFM_C103470CA		0.528061	1.5872	0.0558358	-1.20461	1.63891	-0.421457	-0.739461	0.0157141	-0.408648		-0.130963	-0.0393836	0.621585	-0.960865	-2.49064	0.256485	0.406774	-0.551282	-0.668932		0.241859	1.42042	1.18023	-0.140949	1.06643	1.19606	0.869713	-1.78998	0.489601		-0.432123	0.897842	0.49828	-0.537424	0.720074	0.577392	-0.218283	-0.638793	-0.265311		-0.115733	-1.2474	0.932904	-2.59941	0.365274	0.19906	-0.214197
	CAALFM_C103490WA		5.56006	6.23526	5.67162	5.67453	6.61242	5.7297	6.23387	6.52773	6.18689		5.60011	5.63291	6.06378	5.49446	5.70949	6.49183	6.319	6.24422	5.80343		6.1123	6.64294	6.28461	5.66888	6.24483	6.25525	6.96513	6.2154	5.82863		5.5178	5.77342	6.2062	5.31673	6.15582	6.46971	5.87699	6.41869	6.33193		5.67897	5.97193	6.96015	5.46319	6.4225	6.99081	6.51064
	CAALFM_C103510CA		7.30639	9.6413	7.31637	7.4429	9.89606	7.70421	8.4854	9.57571	8.25874		6.21843	6.89193	9.14718	5.92315	6.79633	9.67904	8.27343	7.97231	8.72368		7.51078	9.62918	10.2712	7.04593	9.3339	9.2543	8.30574	7.84088	7.836		7.679	9.03593	9.16919	7.0993	10.2013	10.0858	8.235	9.00271	9.04533		7.1926	7.02203	9.50821	6.63346	9.25187	9.39232	8.47079
	CAALFM_C103540CA		5.01255	4.23389	4.69924	4.5652	4.22627	4.49481	4.91881	4.46979	4.92126		5.50849	5.40658	4.73482	5.22593	5.13753	4.29373	5.93261	5.77019	4.7038		4.63391	4.0289	3.07659	5.26868	3.92602	3.66106	5.25699	5.54205	4.9753		5.28048	3.9078	4.29696	5.10069	3.51262	3.66663	5.48884	5.18594	4.87606		4.67949	5.17076	4.42908	4.54337	4.3322	4.86148	5.17989
	CAALFM_C103600WA		4.24773	5.19276	3.98644	4.37354	5.30557	4.0381	5.0998	5.9336	4.8696		4.80671	4.71639	5.14411	4.74401	4.82789	6.50692	5.5468	5.31439	6.20802		4.45801	5.60525	6.19138	4.07303	5.52399	5.39043	5.02233	5.4881	4.99974		4.71275	5.50146	5.58256	4.74606	6.38626	6.4018	5.44447	6.4539	6.38812		4.24864	4.38088	5.43302	3.81214	5.50227	5.67191	4.96088
	CAALFM_C103620CA		8.42119	6.39347	7.75571	8.49841	6.20299	7.63061	8.35132	6.07882	7.51353		8.18727	7.68636	6.38842	8.20263	7.82364	7.51225	7.55552	7.29977	7.17617		8.50857	5.91735	5.56663	9.54468	6.0869	6.05792	8.38912	7.86835	7.47145		8.4327	5.93772	5.98598	8.69698	6.5837	6.83224	8.14585	8.67244	8.63716		8.30512	7.56783	5.39679	8.562	6.02951	6.26128	7.68443
	CAALFM_C103630WA		4.39755	4.54589	4.65002	4.76864	4.15169	4.6073	4.9007	4.73576	4.69062		4.63477	4.59538	4.32184	4.77445	4.54039	5.1483	4.99254	4.87921	5.15061		4.71931	4.7799	5.50414	4.76243	5.10038	5.0081	4.78518	4.79153	4.77457		4.76746	5.25372	5.01778	4.49153	5.53733	5.65519	5.03397	4.89278	4.90778		4.99153	4.57573	5.1591	4.86579	4.90033	5.09494	4.89624
	CAALFM_C103660WA		3.42485	4.68474	3.05935	3.24196	4.8582	3.55913	3.90099	4.61645	3.74133		3.9206	3.98599	4.45819	4.05543	4.11841	4.25342	4.92658	4.81265	4.19635		4.14957	4.40116	4.73658	4.54213	3.73096	3.93444	4.97005	4.38831	4.11415		4.08789	4.60032	4.37213	4.20699	4.47955	4.05781	4.85703	4.31484	4.11699		4.28079	3.61192	4.32454	4.07586	4.11582	5.08947	5.49635
	CAALFM_C103690WA		6.49784	7.2776	6.35099	6.44172	7.38617	6.3693	6.51383	7.35846	6.51005		6.39783	6.37507	6.80483	6.17551	6.18946	6.75925	6.31519	6.19903	6.45058		6.29275	7.63841	7.72483	6.12994	7.51444	7.42896	6.36242	6.29328	6.41491		6.41763	7.20917	7.19294	5.97538	7.62002	7.29249	6.32277	6.48544	6.48384		6.01148	6.17709	7.30419	5.75354	7.42757	7.29625	6.28086
	CAALFM_C103720CA		2.64041	4.86496	3.15064	2.49046	5.00022	3.13724	3.79291	5.20796	4.04318		2.86435	2.98431	4.92039	1.74075	2.6708	5.60797	3.48615	3.42758	4.6334		3.10381	5.54416	5.8944	2.25734	5.26021	5.3195	3.25694	4.0982	3.40927		2.07585	5.29471	5.11882	2.21322	6.34102	6.24819	3.16955	4.72675	4.81378		2.22008	3.00263	5.66972	1.8873	5.54724	5.90841	3.16714
	CAALFM_C103750WA		8.21374	8.65783	8.54975	8.34694	8.85182	8.79275	8.05085	8.4165	8.4233		6.53847	7.17665	8.67998	6.54566	7.29354	7.88509	7.55795	7.60192	5.75671		8.37291	9.01198	8.19817	8.09155	8.6715	8.74011	8.04974	5.78053	6.24431		8.11993	7.88231	8.64365	7.32073	7.85089	8.09798	7.12494	5.8597	5.67365		7.77201	8.18273	9.13441	7.38547	8.87145	9.36811	7.43464
	CAALFM_C103790CA		8.39606	5.55832	7.60861	8.3268	5.08283	7.36184	6.79097	3.714	5.75163		8.17933	7.41153	5.49663	8.57838	7.84734	6.48665	6.20719	6.01986	7.68126		7.37611	3.35274	3.21679	8.40614	2.86362	3.20461	5.37189	7.51126	7.79165		7.84778	3.3357	3.27721	8.11648	3.10914	3.64778	6.79039	8.4083	8.56338		7.1879	7.13205	2.78444	8.09354	3.13064	3.69204	5.68836
	CAALFM_C103830CA		6.1123	5.08905	6.282	6.2267	4.94106	6.51063	5.95923	4.9393	6.18604		5.96878	6.07897	5.40046	6.27679	6.37372	4.23629	5.61353	5.93867	5.60393		5.38677	4.93298	3.80329	6.29485	4.41782	4.49486	4.97399	6.97681	7.25648		6.04522	4.8829	5.07714	6.2146	3.51262	3.69361	6.09636	5.99336	5.91445		5.90435	6.02056	5.2119	6.36599	4.61937	4.97257	5.38831
	CAALFM_C103840WA		2.58595	2.37506	2.35708	2.95089	2.50746	2.57299	2.79913	2.61768	3.29164		2.84843	2.97221	2.88002	3.61873	3.41921	1.6045	2.78893	2.94402	1.94883		2.40035	2.9757	0.161196	2.53301	2.35704	2.48288	2.27081	4.31075	4.45555		2.94311	3.06374	3.24068	3.28327	0.720074	0.792327	3.04855	2.23077	2.45099		1.42436	2.75577	3.05963	1.94602	2.44984	2.81348	1.43863
	CAALFM_C103870CA		2.11417	1.61525	2.06958	0.777622	1.4706	0.731914	1.74344	1.114	1.50717		1.88151	2.36101	2.17377	0.999522	1.1983	0.756958	1.00772	1.0513	1.0893		-0.0591001	2.00796	1.08586	0.415756	2.4212	2.41311	0.0191739	4.51822	3.9976		1.19252	2.38192	1.81363	0.2773	1.70552	1.81956	1.28625	3.99709	4.07847		2.51856	1.58668	0.976018	3.17419	2.22672	1.08235	3.34327
	CAALFM_C103910CA		4.57347	3.77806	4.59078	4.59608	3.38699	4.66254	4.56839	4.66766	4.63929		4.73548	4.557	3.95911	4.72397	4.83173	3.58617	4.66412	4.50079	3.90459		4.67774	4.0289	4.27897	4.39927	4.79819	5.07852	4.37511	5.02238	4.93606		4.37303	4.92901	4.83746	4.83869	4.07493	4.27581	4.79682	4.35761	4.13517		5.35839	4.63904	3.92757	5.17896	4.53796	3.8517	4.86172
	CAALFM_C103920CA		3.87443	3.90223	4.28389	3.90368	3.80755	4.42663	3.83821	4.21588	4.36611		4.29034	4.39239	3.83165	4.31433	4.40716	3.47271	4.28653	4.40882	3.88948		4.17942	3.75675	3.60345	3.38192	3.98027	4.44001	4.24181	4.6746	4.62543		4.3534	4.20719	4.385	4.40871	3.3735	3.50848	4.39207	3.98109	3.69204		4.35983	4.30976	3.2473	4.39742	3.96427	3.4643	4.23755
	CAALFM_C103930WA		5.66559	4.68143	5.95984	5.80084	4.59715	6.19055	5.36619	5.13617	5.78213		5.55339	5.94608	5.2132	5.90263	6.10728	4.3991	5.28544	5.54077	4.48892		5.64992	4.42717	3.52623	5.47471	4.991	4.82879	4.99352	5.72061	5.49028		6.00242	4.67843	5.12138	6.1288	3.87199	4.47816	5.5482	4.86688	4.81043		5.7774	6.15111	4.6973	5.83477	4.56871	4.52323	5.31204
	CAALFM_C103940WA		9.4405	7.47423	9.58167	9.45882	7.16787	9.64654	8.75283	8.00432	9.02054		9.58106	9.74408	8.62965	9.66104	9.79982	7.81555	9.0037	9.10621	6.89005		9.70189	5.82661	3.68755	10.3667	7.6524	7.6172	9.28423	8.43056	8.2056		9.58049	7.10302	6.86043	9.60501	6.79768	7.36928	9.15203	7.28714	7.28514		9.8073	9.98864	7.03533	9.84168	8.30294	9.32048	8.97271
	CAALFM_C103950CA		3.50775	2.53046	3.19592	3.28997	2.63638	3.03574	3.18849	3.06705	2.68347		3.19757	2.96001	2.13361	3.31347	2.95363	2.77054	3.40595	3.16336	2.48376		3.20829	2.27948	1.94281	2.83391	2.99591	2.94514	2.70917	2.61377	2.80637		3.52397	2.36802	2.4416	3.55123	2.92975	2.98268	3.20086	2.65059	2.78751		3.69121	2.71583	2.5189	3.10716	2.54967	2.21358	3.04552
	CAALFM_C103960CA		5.79963	5.34228	6.08184	5.73358	5.07404	6.11205	5.54091	5.41354	5.92929		5.88896	5.91773	5.50301	5.96657	6.01026	5.71499	6.07044	5.90887	4.89397		6.27469	5.23391	5.03881	5.72833	5.64905	5.72321	6.04392	4.86446	4.97923		6.54045	5.61293	5.49129	6.23495	4.57829	5.01372	5.99004	4.24521	4.13425		6.40296	6.22966	5.61499	6.17371	5.67604	5.78079	5.99455
	CAALFM_C103990WA		4.60349	5.41251	4.88084	4.50951	5.13656	4.91027	4.70884	5.5295	5.11298		4.18437	4.12364	4.90257	4.58824	4.74749	4.98762	4.44779	4.37232	4.27175		4.63649	5.64088	4.47322	4.38249	5.37198	5.64751	4.40823	4.78924	4.73142		4.94295	5.81756	5.8733	4.75167	4.98877	5.15347	4.89581	4.2043	4.40625		4.20463	4.48754	6.06119	3.9901	5.45584	5.97441	4.96291
	CAALFM_C104010CA		1.31119	1.5294	1.08983	2.66079	1.98971	2.11538	2.46066	1.45481	1.88567		1.23402	0.521819	1.50561	1.39389	1.45612	2.20697	1.73468	1.5641	2.06642		2.0892	2.64722	2.98805	1.81983	1.14453	1.23702	2.34568	2.16949	1.64359		1.13026	3.11459	2.53693	1.70103	2.88316	2.32997	1.76727	3.02826	2.89273		2.16755	1.64457	2.88966	2.30123	1.60864	2.31076	2.48943
	CAALFM_C104030WA		4.2824	4.22936	4.24857	4.81531	4.63248	4.6564	4.65737	5.14142	4.69537		4.197	3.99798	4.5488	4.44421	4.45013	5.33209	3.99768	4.09139	5.07846		4.70952	5.12534	5.42203	4.14941	5.47193	5.32545	4.12978	4.60396	4.85984		4.81027	5.21347	4.99838	4.97439	5.42528	5.45884	4.37996	4.82267	5.06237		4.326	5.03937	5.01667	3.93319	5.24617	4.99906	4.01605
	CAALFM_C104040CA		6.16897	3.68451	5.56282	6.1192	2.95302	5.55729	4.96436	2.11879	4.32065		6.31719	5.93677	4.05239	6.66012	6.33984	4.62039	4.38369	4.47015	6.31543		5.0099	2.95201	2.14355	6.45291	1.98484	2.04913	3.73884	6.4462	6.78139		5.66914	2.65809	2.35705	6.21765	2.21211	2.52284	5.40767	6.92881	7.09152		5.20948	5.51524	1.93368	6.34614	1.83656	2.08762	4.21037
	CAALFM_C104090CA		4.76847	4.10132	4.74096	4.67412	4.05827	4.75614	4.38699	4.09016	4.4669		4.92584	5.04806	4.1361	4.94471	4.9326	3.69467	4.62768	4.55142	3.72549		4.57043	3.78251	3.55293	4.2638	4.05295	3.83789	4.41404	4.57771	4.73142		4.59381	4.01428	4.08725	4.90054	3.23195	3.33941	4.62792	3.81648	3.89563		4.64697	4.91845	3.76635	4.89092	3.80167	3.47104	4.24092
	CAALFM_C104110WA		4.50786	4.15486	4.77866	4.69567	4.4236	4.93038	3.78165	3.73498	4.05433		3.71348	4.27416	4.64481	3.72229	4.34021	4.3102	3.60024	3.60661	3.4751		4.82508	4.17422	4.31061	4.28653	4.10271	4.44766	3.95351	4.1129	3.93305		4.74945	3.94573	4.43535	4.10984	3.73004	4.08863	3.79133	3.59603	3.53675		4.72174	4.3111	4.79684	4.39321	4.26525	5.10039	3.50861
	CAALFM_C104120CA		3.36683	3.20616	3.48474	2.9979	3.69936	3.59063	3.31891	3.28664	3.28787		3.23887	3.25292	4.04699	3.54296	3.52348	3.95223	3.2967	3.58929	4.41429		3.30896	4.20712	3.99075	3.99237	3.71953	3.31394	3.02227	5.18754	5.00023		3.10562	4.23426	4.15157	3.25194	3.48585	3.51757	3.25934	4.72033	4.76957		2.75052	3.53999	4.5869	3.25382	4.04916	4.23216	2.75701
	CAALFM_C104150CA		2.71843	3.26489	2.86817	2.00685	3.1188	2.45454	3.29534	3.5181	3.2009		3.07518	2.6156	3.60069	2.63866	2.69244	3.67953	3.40595	3.09033	2.03379		3.33466	3.51783	2.87971	3.30385	2.82856	2.88198	4.11915	2.70391	2.41377		2.7702	3.33784	3.49133	2.43171	2.44377	2.58179	3.30058	2.93164	3.0602		3.66979	3.1246	4.01916	3.29205	3.10352	4.42247	3.95267
	CAALFM_C104160CA		3.54891	3.51171	3.927	3.83544	3.91148	4.12207	3.92012	3.84201	4.13707		4.09945	4.35327	4.1259	4.09455	4.49802	3.43837	3.6972	4.02435	2.94945		4.08005	3.74646	2.47675	3.40703	3.06029	2.87161	3.82945	3.32532	4.03593		4.02598	4.17322	3.9042	4.07714	2.50659	2.64536	3.85592	2.53841	2.60214		3.98459	4.2813	3.87085	3.69264	3.15726	3.66326	3.78683
	CAALFM_C104180WA		8.28252	9.5717	7.71011	6.13505	9.74837	6.81271	8.52668	9.52717	8.01027		8.58217	8.24008	9.14915	6.81017	7.19751	10.3387	8.78875	8.34061	8.6934		9.56652	9.19833	10.1538	8.76335	8.59457	8.53933	10.0371	8.23331	7.53598		8.49144	9.09923	8.86014	7.28852	10.5529	10.3478	8.79027	9.43364	9.28087		9.39829	7.91957	9.19055	9.30397	8.78447	9.34764	9.62489
	CAALFM_C104190CA		5.49689	5.27858	5.28512	5.92157	5.41688	5.65112	5.63859	5.19288	5.34557		5.70995	5.62713	5.33111	5.89987	5.68091	5.38124	5.19183	5.20497	4.78447		5.44545	5.31142	5.08651	5.73977	5.07068	5.02574	5.35538	4.70443	4.99245		5.6429	5.22315	5.72431	5.85411	5.21566	5.38834	5.32797	5.10457	4.9541		5.35918	5.46391	5.18459	5.71607	5.14871	4.755	4.7363
	CAALFM_C104200CA		4.70281	5.75589	5.21705	4.73088	5.5202	5.18862	5.51137	5.99577	5.82291		4.84467	4.87428	5.9813	4.80131	4.92856	5.21454	5.58214	5.42885	4.63748		5.19666	6.47645	5.75474	4.75267	5.92206	5.79538	5.68223	5.90504	5.66706		5.25518	6.48845	6.65088	5.00055	5.45744	5.17756	5.49024	5.14822	5.10679		5.10162	5.31812	6.29516	4.7387	5.93652	5.98181	5.92831
	CAALFM_C104220CA		5.64409	5.75904	5.70815	5.77578	5.76273	5.77857	5.74683	5.65774	5.7988		5.25627	5.26496	5.5643	5.32796	5.01981	5.23883	5.5255	5.27256	4.91562		5.41866	5.81353	5.61811	5.62139	5.55471	5.56947	5.75385	4.88012	4.9454		5.57588	5.42966	5.74276	5.16728	5.77915	5.6891	5.36684	5.17894	5.15518		5.37581	5.48585	5.81481	4.92294	5.66323	5.96995	5.54612
	CAALFM_C104230WA		6.45004	7.48472	6.49294	6.42891	7.61095	6.58226	6.78463	7.41101	6.75296		6.71132	6.69982	7.2171	6.77146	6.83656	7.42893	7.16004	7.14157	6.73186		6.43319	7.41073	7.3415	6.53018	7.22027	7.18521	6.86954	6.66147	6.49534		6.63567	7.42973	7.49202	6.68392	7.21156	7.21139	7.10025	6.79561	6.82527		6.13777	6.49586	7.50245	5.86678	7.15979	7.5011	6.89371
	CAALFM_C104270CA		-3.13565	-1.51551	-2.16692	-3.13565	-0.670805	-2.44141	-3.13565	-1.00496	-2.67651		-3.13565	-2.02338	-1.73878	-3.13565	-3.13565	-2.00648	-2.58662	-2.49847	-2.6383		-2.65915	-0.534449	-0.266675	-3.13565	-0.648325	-0.25229	-3.13565	-2.3113	-2.57739		-3.13565	-1.45914	-0.871185	-3.13565	-3.13565	-1.76823	-3.13565	-3.13565	-2.03285		-3.13565	-3.13565	-2.54207	-3.13565	-0.984986	-0.277932	-3.13565
	CAALFM_C104280CA		2.65371	3.42403	3.4017	2.88989	3.44832	3.58472	2.73048	3.63434	3.43503		2.99064	3.67861	3.67254	3.49258	3.77064	3.61206	2.78893	3.07958	2.3175		2.33819	3.9593	2.45803	1.93939	3.82883	4.06529	2.27081	3.29985	3.53838		3.0646	3.54972	3.90866	3.21179	2.58631	3.26941	2.73347	2.72935	2.62904		2.63368	3.43458	4.16601	1.94602	4.05483	4.21217	2.24345
	CAALFM_C104340CA		3.07545	3.84119	3.21127	2.9268	3.75355	3.11984	3.35736	4.2099	3.68026		3.77655	3.8068	3.78702	3.09933	3.75015	4.02507	2.9841	3.02464	3.30778		3.9808	4.49433	3.72717	3.54162	4.01187	3.9282	3.81107	3.68143	3.75493		3.44306	4.44344	4.70535	3.14513	3.84794	3.92751	3.21456	3.85797	3.7051		3.72795	3.71683	4.28222	3.93319	4.05483	4.11865	3.52525
	CAALFM_C104350CA		4.3936	4.14045	4.4453	4.30043	3.70696	4.41621	3.65772	3.25309	3.89911		4.31758	4.37563	4.06312	4.63875	4.23111	3.2381	4.4232	4.36349	4.60175		3.71822	4.11143	4.11542	3.95312	3.73096	3.76274	3.67737	5.17621	5.43098		4.11627	4.04518	4.05003	4.3627	3.3162	3.08812	4.35852	4.64446	4.69879		4.21206	3.98677	3.56223	4.66488	3.61455	2.81348	3.83212
	CAALFM_C104360CA		7.81183	7.5914	7.33059	7.79697	7.61095	7.35659	7.04353	7.25634	6.65382		7.61845	7.34915	7.13809	7.6396	7.55354	8.57143	7.10367	6.97405	7.77277		7.54902	7.05317	8.14979	7.99858	6.91932	7.01682	7.1348	6.88292	6.77077		7.54039	7.89175	7.11076	7.69592	8.16793	8.33972	7.09099	7.80286	7.76992		7.48442	7.17902	7.55182	7.32177	8.35274	10.1867	7.06946
	CAALFM_C104370CA		7.42118	5.59615	6.90643	7.61672	5.4875	7.18036	7.01976	5.24987	6.54473		7.47629	7.25365	5.96136	7.61206	7.37719	5.89837	6.89724	6.78944	6.55128		7.16224	4.85528	4.36185	7.86904	4.76859	4.92906	6.61153	6.41392	6.31616		7.16244	4.48911	5.13414	7.5574	5.48629	5.5354	6.88472	6.8922	6.7184		7.43844	7.12221	3.79071	7.61879	4.66461	4.38725	6.70088
	CAALFM_C104430CA		3.26937	4.65802	3.05935	3.45908	4.66697	3.16578	3.91652	4.92111	3.68505		3.59121	3.34495	4.06312	3.50716	3.29272	5.33853	3.91946	3.87859	5.50474		3.62757	5.00095	5.87601	3.10338	4.95081	5.01694	3.65302	4.40334	4.47312		3.29486	4.76054	4.71218	3.28327	6.00806	5.90215	3.68708	5.5519	5.45486		2.86805	2.96336	5.06239	2.52315	4.74403	5.21026	3.24623
	CAALFM_C104440WA		-2.12482	-1.09614	-1.18281	-3.13565	0.485135	-2.44141	-2.17397	-1.43395	-2.04876		-2.18197	-3.13565	-1.04256	-2.5486	-2.0465	-1.22091	-2.58662	-3.13565	-3.13565		-2.30156	-3.13565	-0.877651	-3.13565	-0.939196	-2.02478	-2.32584	-3.13565	-2.17589		-2.62555	-1.45914	-1.46928	-2.59009	0.571286	-0.753374	-3.13565	-2.53532	-0.383218		-2.63148	-2.51237	-2.12274	-3.13565	-2.48178	-2.48667	-2.66386
	CAALFM_C104460CA		1.5575	4.10627	1.91152	2.38831	4.30972	2.01854	2.51609	4.48225	2.7581		1.35918	1.62679	3.42045	0.957691	1.6455	4.05665	2.49736	3.06876	5.55447		2.41247	3.66354	4.57226	2.17203	4.10271	3.85773	2.21866	4.51546	3.73759		1.67918	5.09398	3.90866	1.85494	5.89325	5.73527	2.56187	5.16956	5.01945		2.68797	0.969622	4.64482	2.34552	4.11038	4.79586	4.03167
	CAALFM_C104470CA		3.1048	3.4554	2.76794	2.45721	3.34256	2.35235	3.96713	4.9393	4.55327		2.62983	2.83194	3.39518	2.34619	2.35531	1.76603	2.88467	3.26168	3.20161		4.95917	4.89931	4.80852	4.51928	3.20172	3.35173	4.67579	6.2154	5.3847		2.60836	5.15395	5.12905	2.76707	2.69818	2.12722	3.62688	4.79852	4.66206		5.34911	2.95194	2.41306	5.1143	3.29789	2.85273	5.80993
	CAALFM_C104490WA		5.96136	5.77311	5.46306	4.97067	5.86813	5.0081	5.42892	6.00732	5.26148		6.60238	6.15454	5.74179	6.07393	5.75646	6.37302	6.31424	5.77353	5.60948		7.33134	5.34365	6.53618	7.13505	5.6211	5.73946	7.03135	5.62129	5.30846		6.03676	5.4463	5.39809	5.44176	6.01888	5.99319	5.64498	6.21024	6.16474		6.28944	5.75256	6.20176	5.98583	5.70352	6.41562	6.32984
	CAALFM_C104510WA		3.55813	3.26489	3.4017	3.84704	3.13297	3.70629	3.83167	3.46885	3.7321		3.98999	3.85372	2.98534	4.2456	4.27956	2.77054	3.37697	3.90925	5.21933		2.97491	3.71372	3.183	3.76523	3.05777	3.10856	2.74649	5.47394	5.65941		3.36412	3.33069	3.93807	4.1401	2.88316	3.20523	3.68216	5.27615	5.22484		3.40393	3.58998	2.97714	4.0846	3.02476	2.70325	2.9169
	CAALFM_C104530CA		6.20894	5.27419	5.98982	6.22794	5.35476	5.96552	6.10421	5.71518	5.97343		6.05688	5.8352	5.07951	6.16291	5.86524	4.99783	5.97915	5.8275	5.98295		6.03504	5.88252	6.46298	6.46392	6.04169	6.12492	6.11828	6.00791	6.07632		6.09088	5.83029	5.90938	6.0433	5.85755	5.7369	5.96473	5.80317	5.6172		6.15329	5.85266	5.75573	6.24552	5.91172	5.38556	5.71641
	CAALFM_C104560WA		4.10009	5.9895	4.69621	4.44313	5.67589	4.81978	4.93416	6.1728	5.52327		3.82618	4.33685	5.58493	4.05543	4.61025	5.80385	4.489	4.71885	5.59836		3.89704	6.52243	6.20687	3.13378	6.26683	6.21737	4.5148	5.21249	5.4141		4.84702	6.85338	6.61128	4.66213	6.18812	6.23734	4.85265	4.90697	4.90149		3.88027	5.11298	6.38987	3.23824	6.21642	6.19155	5.12089
	CAALFM_C104580CA		3.94645	4.64787	3.75001	4.34656	5.2514	4.30769	4.37954	5.03828	4.212		4.03759	4.14536	5.09004	4.14202	4.08062	5.4363	4.01189	4.11788	4.06929		4.55685	5.1926	5.78321	4.49606	5.048	5.04892	4.43705	3.45788	3.8332		4.4515	4.94743	4.95301	4.49488	5.15486	5.35915	4.22613	3.8696	4.31927		4.43794	4.04166	5.22089	4.32479	5.26832	5.94444	4.34457
	CAALFM_C104590WA		7.92791	6.78556	7.40432	8.06493	7.26274	7.28554	6.81465	6.54466	6.25371		6.75326	6.60014	6.81836	7.06165	7.02101	8.12039	6.44301	6.29386	5.45477		8.34176	6.26075	5.41234	8.54708	6.05692	6.03051	6.63969	4.95952	4.1626		7.9622	6.1567	5.93731	7.65981	6.82976	7.65016	6.6165	5.5023	5.89083		8.53131	6.86804	6.73708	8.39248	7.23482	8.81039	7.30291
	CAALFM_C104600CA		7.77084	5.83704	7.54683	8.06217	5.65395	7.80383	7.34658	5.43436	7.02739		8.05792	7.73394	6.25962	8.19168	7.97696	5.83832	7.37633	7.17349	6.77568		7.70217	5.1013	4.16818	8.32135	5.19976	5.17811	7.04639	7.29345	6.93571		7.90001	4.11343	5.22163	8.388	5.29195	5.27456	7.53878	7.16436	6.99365		7.79043	7.86392	4.0243	8.06201	4.94989	4.09701	6.91596
	CAALFM_C104620WA		6.78978	5.22041	6.48156	6.72885	5.23179	6.67949	6.78745	5.53948	6.44023		7.44883	7.24425	5.89683	7.71333	7.37663	5.84399	7.69339	7.45485	6.5599		6.71034	4.67525	4.93572	7.10914	4.66309	4.65456	7.01329	6.20514	6.07747		6.8195	5.2855	4.9002	7.31458	4.50028	4.49743	7.16695	5.90705	5.87326		6.68606	6.90774	4.79684	7.00136	4.62701	4.64749	6.83652
	CAALFM_C104630CA		4.88865	4.18793	4.76138	4.80874	3.82511	4.61973	5.0998	4.82653	4.95537		5.04195	4.96257	4.52571	4.9791	4.89785	4.81373	4.92907	4.8479	5.43928		5.14857	4.03455	5.20909	4.50384	4.69588	4.73897	5.16352	4.55636	4.71675		4.70743	4.80765	4.23197	4.65616	4.85837	5.07099	4.96229	4.87845	4.86317		5.29066	4.91551	4.55171	5.26219	4.66831	4.37831	5.43895
	CAALFM_C104640WA		5.46329	6.17528	5.81805	6.06366	5.88706	6.15682	5.92892	6.95851	6.3661		5.43041	5.73491	6.10331	5.73012	5.96491	5.65965	5.44752	5.88878	6.51849		5.55609	6.70184	6.98086	4.72631	7.13734	7.23471	5.57871	6.543	6.53268		5.62043	7.42344	7.17946	5.76813	6.88696	6.89134	5.68981	5.83765	5.79568		4.81739	5.99854	6.10676	4.72479	6.93825	6.10614	4.72434
	CAALFM_C104690CA		0.276196	1.86933	0.613085	-0.181097	1.85944	0.464205	-0.739461	0.104384	0.721324		-0.514495	0.228194	1.10972	-0.960865	-1.20256	0.831868	0.0137276	-0.00242678	0.689313		-0.958596	1.98479	1.50594	-0.349418	1.77987	1.95406	0.800433	0.831897	1.7162		-0.432123	2.05749	1.70835	-0.537424	1.24711	0.934821	0.222414	1.19306	1.1396		-1.01581	-1.05083	0.976018	-1.64984	1.78287	-0.0678732	1.09656
	CAALFM_C104700CA		6.13737	7.00719	6.48068	6.19805	6.75688	6.57057	6.21514	6.61048	6.60271		5.47431	5.67495	6.67721	5.84786	6.04585	6.77506	5.91634	5.9094	6.03024		5.21615	7.0675	6.88165	4.32216	6.41845	6.49468	6.01695	5.68932	5.86927		6.44506	7.27257	7.17589	6.18587	6.53832	6.70037	6.30607	5.63437	5.64946		6.03282	6.25337	7.04612	5.3554	6.32008	6.53753	6.60954
	CAALFM_C104710CA		3.54392	1.84584	3.63458	4.12626	1.98971	4.15091	3.70619	1.27548	3.82617		3.78773	3.60998	2.17377	4.07022	4.05858	1.70755	2.97446	3.52977	4.22554		3.20132	1.88821	-1.60376	4.22667	1.67851	1.74278	2.80071	5.47251	6.01647		3.52397	1.61491	2.19113	3.84171	0.720074	1.18347	3.95536	4.81967	4.8037		3.54003	3.52212	1.56148	4.35037	1.41045	1.87528	2.22998
	CAALFM_C104720WA		4.81361	3.86475	4.62477	5.01704	3.85105	4.87614	4.86378	3.52615	4.70248		5.26629	5.36322	4.22002	5.15135	5.44637	3.94719	4.70841	5.12364	3.89857		4.58924	3.59635	0.758878	5.4058	3.39784	2.98175	4.65876	4.78924	4.80263		4.61952	3.2944	3.87257	4.83597	2.42221	3.44639	4.47978	4.9377	4.76611		4.88634	4.81826	3.16585	5.33906	3.24922	3.6906	4.81511
	CAALFM_C104780CA		5.88164	5.41849	5.83742	5.92916	5.58605	6.01027	5.60702	6.04841	5.98221		5.7633	5.96452	5.73006	5.78048	5.81023	5.18269	5.72552	5.69828	4.8976		5.75358	5.68467	5.73738	5.51377	5.64816	5.57747	5.41598	5.35223	5.26677		5.79486	6.16978	5.89445	5.7001	4.78001	5.14127	5.7093	4.78014	4.78332		5.65328	6.01509	5.65653	5.47819	5.52697	5.08673	5.63952
	CAALFM_C104790WA		5.52972	4.81443	4.99117	5.37404	4.71014	4.91027	5.23811	4.61645	4.62233		5.3231	4.58349	4.47436	5.13032	4.59502	5.1665	4.98535	4.58853	5.49728		5.13218	5.03519	5.53349	5.50991	4.39404	4.50328	5.02992	4.91199	4.6317		5.33497	4.7999	4.85159	5.23895	5.41985	5.1265	5.16641	5.54738	5.6681		5.10362	4.58685	5.30572	5.11643	4.31338	4.63253	5.09512
	CAALFM_C104800CA		-2.54346	-0.771613	-1.85133	-1.00605	-0.486236	-1.62262	-1.60201	-1.00496	-1.0072		-1.86949	-1.68001	-0.574958	-1.80997	-1.70738	-1.07691	-1.40642	-1.02072	0.64679		-1.39227	-0.534449	0.0655287	-2.08434	0.216932	-0.640203	-3.13565	-1.78998	-0.742663		-1.49376	-0.211622	-0.716569	-0.91017	0.490712	-0.614528	-0.975338	-0.396522	-0.511627		-1.50733	-1.74547	-1.11633	-2.59941	-0.157337	-0.169083	-1.78667
	CAALFM_C104820CA		6.35349	4.13562	5.57276	6.50308	4.05827	5.75622	5.71016	3.82253	4.83769		6.79886	6.10276	4.61594	6.75857	6.2744	4.59999	5.63969	5.16488	4.63204		6.4092	3.74852	2.87971	7.25284	3.21988	3.37944	5.56441	4.52922	4.46261		6.32861	2.66947	3.59833	6.71872	3.18151	3.4224	5.57235	5.09716	5.068		6.03575	5.88154	2.91203	6.21799	3.45205	3.22599	4.82858
	CAALFM_C104840CA		4.76541	4.24739	4.67176	4.77202	4.27819	4.38256	4.4417	4.11171	4.2769		4.80121	4.86122	4.11562	4.93127	4.81808	4.53422	4.48561	4.49461	4.93121		4.57313	4.15878	4.24115	5.23869	3.61915	3.53534	4.6514	3.75356	3.94821		4.42581	4.00083	4.03921	4.62898	4.34851	4.2788	4.30509	4.46431	4.62436		4.8271	4.51883	4.26494	4.91561	3.37249	3.48942	4.65041
	CAALFM_C104860WA		5.72979	6.6137	6.04678	5.73993	6.4898	6.05978	5.92764	6.68245	6.38389		5.98344	6.16919	6.3964	6.02793	6.28907	6.57337	6.14946	6.19654	6.24323		5.79929	6.76355	6.64878	5.25722	6.69112	6.70546	5.863	6.08168	6.27188		5.87771	6.90315	6.86043	6.10269	6.71475	6.81622	6.13109	5.87998	5.88606		5.43891	6.25233	6.90962	5.03312	6.62106	6.55504	5.78941
	CAALFM_C104910CA		4.52606	5.45776	4.33674	4.62631	5.73281	4.68429	4.69689	5.78727	4.90493		4.91517	4.61885	5.14411	4.84211	4.73364	5.71388	4.92407	4.62223	5.61776		4.64935	5.71666	5.62232	4.51928	5.19058	5.29425	4.85944	5.15506	5.03566		4.98313	5.31115	5.39173	4.7148	5.54483	5.93361	5.04514	5.65301	5.54841		4.2414	4.57945	5.71177	4.16918	5.16717	5.55579	4.71712
	CAALFM_C104930CA		0.407618	2.94943	1.50404	0.411619	2.87086	1.77352	1.03879	2.35397	2.01305		0.421791	0.765671	2.07117	1.11819	1.88981	1.96219	1.04504	1.86866	2.75796		1.2267	2.9639	1.57705	0.865589	2.75577	2.49981	0.800433	2.18348	2.80637		1.0981	2.65809	3.08115	1.10648	2.30928	2.32997	2.49608	1.58063	2.10186		1.42436	0.876062	2.90089	0.72289	2.81339	2.61468	2.04232
	CAALFM_C104940CA		1.20678	2.58821	1.73398	1.34856	2.41772	1.47818	1.59687	2.26059	1.98224		1.86049	1.56367	2.13361	1.9148	2.42589	2.34124	2.3999	2.55171	2.0004		2.56139	2.42428	3.08881	1.63381	1.89732	1.74278	3.02227	1.94145	1.7162		1.74297	3.20338	2.86548	1.65386	2.547	2.39717	2.29152	1.63619	1.86381		2.92341	1.99542	2.92309	2.56121	1.91353	1.94959	3.89749
	CAALFM_C104960CA		6.63409	6.13103	6.7856	6.9763	6.23848	7.05779	6.47938	6.24893	6.57149		5.90989	5.88284	6.44542	6.13033	6.20961	6.05511	6.08373	5.90712	4.72183		7.07631	6.69115	5.46249	6.80194	6.45961	6.51251	6.30025	5.0444	5.40131		6.87275	5.83787	6.43275	6.50195	5.30379	5.75302	5.98985	4.39755	4.51325		6.99682	6.62998	6.98477	6.59652	6.59793	6.87005	6.24364
	CAALFM_C104970WA		7.85961	5.57667	7.78699	8.20704	5.5121	7.99649	7.43103	5.57579	7.21545		7.89013	7.6642	6.6944	8.05733	7.85835	6.30562	7.32795	7.25213	6.3082		7.81744	4.8931	3.95448	8.32821	5.57071	5.57747	7.04826	6.77037	6.82719		8.06379	5.58946	5.46224	8.36415	5.24359	5.54469	7.37724	6.78797	6.7891		7.84042	7.90447	4.63477	8.15905	5.43206	4.41811	7.0253
	CAALFM_C104980CA		7.54367	6.65525	7.39665	7.46293	6.52272	7.48616	6.52485	6.28043	6.56955		7.4672	7.48044	6.5037	7.59766	7.54564	6.52935	6.69638	6.72041	6.5599		7.16323	6.38036	5.89874	7.22016	6.50288	6.53496	6.56725	6.54652	6.39311		7.32628	6.1242	6.55735	7.41215	6.37789	6.4463	6.71256	6.33133	6.29785		7.02451	7.41976	6.05391	7.1325	6.39843	5.961	5.95517
	CAALFM_C104990CA		5.40156	5.7192	5.31305	5.29155	5.63167	5.18862	5.18565	5.46399	4.92532		4.78457	4.85134	5.07421	5.2193	5.12433	5.04188	5.35953	5.0785	4.94882		4.57852	5.63717	5.98788	4.23604	5.61425	5.72334	4.93614	4.62974	4.69894		5.06236	5.33814	5.70049	4.93053	5.74482	5.74013	5.2945	4.90414	4.77646		4.71129	4.40201	5.69735	4.59932	5.57318	5.39001	4.35081
	CAALFM_C105010CA		5.23458	4.44399	5.47724	5.06474	4.55041	5.28545	5.44864	4.51497	5.43075		4.76773	4.8213	5.33997	5.12796	5.31306	5.09036	5.15923	5.43307	5.51807		5.47608	4.37912	3.11294	5.75452	4.12696	3.98341	5.89554	6.40201	6.23095		5.38247	5.07699	4.83605	5.08076	3.79019	4.33128	5.59347	5.74117	5.99789		5.84705	5.61091	5.41551	5.9348	4.64969	5.40989	6.33299
	CAALFM_C105100WA		2.55792	3.62366	2.69702	1.81019	3.74435	2.42971	2.71871	3.88018	3.10407		3.32579	3.69343	3.83165	2.5984	2.8419	3.29216	3.49629	3.63623	3.28022		3.35364	3.97113	3.64682	3.01902	3.99088	3.89019	3.56698	3.31264	3.25939		2.83017	3.5186	3.90271	2.1886	3.3162	3.4224	3.23487	3.31882	2.86714		2.77079	3.21335	4.29505	2.23997	4.18473	4.10245	2.58777
	CAALFM_C105120WA		4.32042	6.23526	4.86745	3.98175	6.01114	4.69999	4.24655	5.48891	4.58693		4.34054	4.53084	6.01624	4.14668	4.49186	5.94236	5.06699	4.96342	5.79494		4.52092	6.25713	6.41527	3.88326	6.01465	5.97711	5.02043	5.23786	5.45888		4.75204	6.34944	6.37695	4.58565	6.70026	6.55769	5.26353	5.683	5.67549		4.57101	4.60883	6.50381	4.13594	6.0026	6.38024	4.55639
	CAALFM_C105150CA		1.27722	0.556527	1.58483	1.19566	0.393952	1.51414	0.116556	1.02594	0.896757		0.532248	0.974204	0.435867	0.393615	0.41416	-1.07691	-0.528233	-0.306188	-1.97546		-0.728291	0.607244	-1.08159	-0.349418	0.75403	0.871263	-0.17647	-0.746335	-0.618391		-1.70451	1.49211	1.06545	-0.24148	-0.741684	-0.163495	-1.10547	-0.512578	-0.265311		-1.01581	0.668499	0.588534	-0.0994992	0.690938	0.278086	-0.639458
	CAALFM_C105160CA		10.0633	10.5258	10.0874	9.84393	10.4391	9.87298	8.63883	9.38493	8.74424		9.56622	9.58096	9.33699	9.81045	9.81593	9.44649	7.86429	8.16437	9.01947		9.32908	10.0806	8.60459	9.31627	10.3485	10.3921	8.28785	7.95515	8.73256		9.48985	9.97981	10.4696	9.03567	10.4837	10.4336	7.69141	8.26557	8.06019		7.47364	8.99019	9.76762	7.79284	10.2452	9.84205	6.64867
	CAALFM_C105180CA		6.5116	4.25633	5.95984	6.48154	4.41782	6.04141	5.58126	4.81014	5.07698		6.71571	6.19935	4.90257	6.61626	6.33182	5.15925	5.66688	5.37055	4.71156		6.48503	2.99901	1.91563	7.29437	4.04279	4.22652	6.10847	4.95545	4.75172		6.42007	3.54972	3.6275	6.54944	4.03002	4.58289	5.85091	4.98661	5.01655		6.32927	5.99854	3.93426	6.53808	4.08842	4.44833	5.50616
	CAALFM_C105190CA		5.42308	3.66451	4.90464	5.52409	3.9742	4.96001	4.99639	3.98899	4.27373		5.89963	5.15952	4.1361	5.74095	5.38126	5.15561	4.9973	4.83199	5.013		5.53408	2.2984	2.68422	6.31489	3.38181	3.10856	5.38674	4.35779	4.1626		5.44454	3.1637	2.85319	5.62719	4.05825	4.2921	4.95619	5.46059	5.36629		5.96276	4.85856	2.61749	6.26583	3.22929	3.12272	5.33896
	CAALFM_C105200CA		5.64576	6.42848	5.93181	5.23135	6.19963	5.80965	5.34721	6.3589	5.80101		5.38697	5.6482	5.91175	5.49446	5.41418	4.87922	6.00187	6.04603	5.19187		5.78655	6.34845	6.25103	5.18163	6.14624	6.17189	6.29554	6.17482	6.01647		6.10106	6.85711	6.79605	5.63328	5.55478	5.39657	6.38921	5.14822	5.31752		6.23851	5.71927	6.05868	6.01584	6.22903	6.15144	6.62699
	CAALFM_C105210CA		7.24839	5.49031	6.96671	7.324	5.13304	7.00268	6.92052	4.76325	6.4828		7.42442	7.22462	5.66108	7.49081	7.33883	5.12986	7.03809	6.87502	6.47585		6.92168	4.64601	4.32617	7.84474	4.12696	4.09345	6.7385	6.94636	7.12374		7.25696	4.62974	5.03965	7.69701	3.82347	4.04215	7.31062	7.03275	7.03014		7.20429	7.11455	4.80284	7.60595	3.91832	3.99544	6.73645
	CAALFM_C105220CA		2.11417	1.55859	2.06958	1.98369	1.4706	2.04337	1.95881	1.02594	1.54981		2.26418	2.53563	1.53675	2.61195	2.39103	1.49351	2.19933	2.05567	2.84518		1.84284	1.38546	1.50594	1.38693	0.703321	0.142064	2.00433	3.2274	3.37604		1.67918	1.56704	2.04744	2.15512	0.571286	0.179608	2.43887	3.10902	3.0143		1.52323	1.973	1.67049	2.35999	1.00416	0.94379	1.31647
	CAALFM_C105230WA		4.45945	2.67073	3.82952	4.44313	2.44068	3.65888	3.62657	1.7303	3.11121		4.378	3.93702	2.79243	4.72232	4.23111	3.58525	3.74334	3.38895	4.26121		4.05612	2.24089	2.53148	5.11461	1.06643	0.971754	3.43606	4.19808	4.40153		4.38307	2.46263	2.28565	4.50156	2.56679	2.06659	3.82298	4.98928	5.02814		4.25944	3.70328	2.7351	4.83505	1.57744	2.90347	3.30523
	CAALFM_C105250WA		-2.12482	-2.10919	1.16182	-2.04797	0.801268	-1.33984	-0.116509	-2.49114	-0.778969		-2.18197	-1.40286	-3.13565	-1.54652	-1.20256	-0.51621	-2.58662	-0.846711	-1.17909		-1.23278	-2.04737	-3.13565	0.124268	0.940725	-2.02478	-1.81029	-0.548327	-1.02882		-0.341115	0.393345	-2.07417	-1.63061	1.51496	0.179608	-0.975338	0.491178	2.41612		-0.449041	-1.47505	-0.306234	-0.675727	-2.48178	-3.13565	0.606196
	CAALFM_C105270CA		7.70808	6.17763	7.57759	7.86511	5.82733	7.74024	7.3461	5.71606	7.16534		7.89821	7.75484	6.50862	7.92892	7.80183	5.53488	7.04444	6.8789	6.21804		7.44631	5.71138	4.19669	8.44949	5.45861	5.69972	6.94069	7.15693	7.09566		7.62359	4.65858	5.858	7.99399	5.10836	5.1265	7.26114	6.73487	6.43242		7.34355	7.88321	4.95874	7.63189	5.30211	4.76532	6.35566
	CAALFM_C105280WA		5.48578	5.3658	5.37683	5.39175	5.32112	5.43364	5.42168	5.18018	5.41786		5.47258	5.40207	5.22996	5.45929	5.49438	5.49077	5.15283	5.32807	5.37071		5.01388	5.49888	5.70203	5.27551	5.7296	5.73232	5.21102	4.96561	5.01901		5.21637	5.76017	5.55435	5.41194	6.07523	5.85811	5.41658	5.29569	5.27436		5.33046	5.32919	5.26936	5.38929	5.68534	5.46792	5.22812
	CAALFM_C105320CA		4.23452	3.91075	4.073	3.99918	3.74435	3.65083	4.69088	4.18978	4.31139		4.80671	4.66844	3.81904	4.49992	4.16558	4.10653	4.58714	4.30474	4.18525		4.56501	3.8924	4.60666	4.13946	3.84646	4.09345	4.7694	4.01064	3.97312		3.71635	3.95041	3.649	3.98199	4.00848	4.23814	4.31148	4.28907	4.19106		4.45995	4.4515	3.95056	4.33581	4.19504	3.83481	4.29367
	CAALFM_C105330CA		4.30365	4.75892	4.33285	4.42174	4.6124	4.34311	4.36452	4.1847	4.23178		4.53549	4.36951	3.92874	4.80131	4.74058	3.80103	4.05369	4.16437	5.20658		4.06766	4.43574	4.29487	4.82897	3.68597	3.69821	4.1508	5.03285	5.09132		4.28648	4.42005	4.71558	4.76283	4.11983	4.0733	4.54901	5.05701	5.17356		4.47855	4.29311	4.1187	4.60844	3.90581	4.2222	4.37549
	CAALFM_C105360CA		6.3687	4.74312	6.02161	6.20933	4.52914	5.96389	6.05241	3.89889	5.68385		6.34015	5.96299	4.95538	6.38431	6.02866	4.5426	5.81736	5.78184	6.4405		5.8658	4.49433	4.42103	6.86748	3.73728	3.7128	5.68103	6.28843	6.59979		5.95943	4.2674	4.26946	6.15867	4.13316	3.93318	5.90472	6.47786	6.52329		6.33268	5.70404	4.48984	6.75749	3.77442	4.16617	5.89135
	CAALFM_C105370CA		5.03559	6.10406	5.45054	5.22396	6.08223	5.55729	5.06072	5.74134	5.46875		4.79845	5.01953	5.96279	5.12796	5.26413	5.55713	4.84693	4.98948	5.58012		4.52929	6.13135	6.47117	4.40344	5.57248	5.52882	4.87848	4.88226	5.31237		5.49636	6.6086	6.23728	5.35225	6.14764	5.99183	5.23188	5.09468	5.22987		4.95657	5.33799	6.08107	4.67359	5.50019	5.75196	5.61641
	CAALFM_C105380CA		5.76239	4.32588	5.52066	5.3651	4.43508	5.37128	5.38493	4.05165	5.18745		5.97246	5.77899	5.02565	5.82332	5.55665	4.89677	6.20306	6.00404	5.63282		5.30626	4.16394	4.10342	6.17936	3.93154	4.03658	5.62578	5.4114	5.3221		5.52235	4.22946	4.18369	5.45558	4.34851	4.09876	5.66757	5.64287	5.7509		5.80222	5.58343	4.89838	6.03625	4.07731	5.04497	5.79742
	CAALFM_C105390CA		5.97731	6.33563	6.0204	5.61547	6.1465	5.83653	6.0264	6.11662	5.90219		6.18288	6.14109	5.83711	6.16406	6.11398	6.25548	6.26961	6.08146	5.96899		6.10858	6.29765	6.30177	5.86889	6.08814	6.07638	6.33129	5.7444	5.95153		5.9346	6.03111	6.18428	6.09829	6.28687	6.34017	6.23053	5.99602	5.98307		6.11417	5.97334	6.29303	6.10872	5.97892	6.22808	6.10384
	CAALFM_C105400CA		5.2412	4.47877	4.9151	5.26297	4.15169	4.99225	4.65429	3.62688	4.28323		5.09465	5.14342	4.11562	5.26504	5.01696	3.78227	4.58714	4.43265	3.26624		4.89368	3.53388	3.62181	5.83844	3.76227	3.8708	4.61151	4.02237	4.03593		4.76233	4.11343	3.67717	5.10508	3.66727	3.07791	4.51065	3.77994	3.85584		5.03197	4.7703	3.81466	5.19115	3.5991	3.91117	4.54284
	CAALFM_C105420WA		4.94383	4.53859	4.3445	4.90744	4.92079	4.19589	4.76998	4.29714	4.16134		5.07882	4.79406	4.29932	4.91223	4.76801	5.62715	4.51583	4.64791	4.98767		4.69966	4.57798	4.81589	5.34646	4.32024	4.49064	4.81622	4.15257	3.90226		4.48919	4.3189	4.35042	4.68284	5.49407	5.43305	4.37386	5.35692	5.38895		4.9807	4.35511	4.23419	5.05773	4.64969	5.13264	4.92788
	CAALFM_C105440CA		6.72667	7.67416	7.1276	6.32445	7.1171	6.71082	6.29952	6.86881	6.53082		6.58085	6.66265	7.01497	6.54743	6.59853	7.58088	6.27453	6.47179	7.81869		6.36546	7.24635	8.16826	5.70476	6.75242	6.7688	6.87586	6.24656	6.7665		6.59879	7.72351	7.55885	6.18691	7.63063	7.49442	6.25394	7.00268	7.07205		6.0368	6.64867	7.06558	5.77259	6.43234	6.2818	7.13553
	CAALFM_C105450WA		-3.13565	-2.53299	0.974632	-2.49165	-0.0423501	-1.62262	-1.19352	-2.04722	-1.81437		-2.5814	-1.68001	-3.13565	-3.13565	-2.49064	-1.76654	-3.13565	-0.551282	-2.11484		-2.01523	-2.49124	-3.13565	-1.75237	-1.52792	-3.13565	-2.04516	-1.78998	-3.13565		-1.95141	-0.0535885	-2.50941	-3.13565	-0.396954	-0.487879	-3.13565	-1.52012	0.437626		-1.1618	-3.13565	-2.12274	-2.59941	-3.13565	-3.13565	-0.852236
	CAALFM_C105480CA		1.40855	1.773	1.32749	1.6721	1.89313	1.68163	1.24972	1.86329	1.67066		0.984874	1.71657	0.837017	1.29657	1.45612	0.594351	1.4586	1.53294	0.847883		0.241859	1.61403	1.64481	1.208	1.828	1.92929	0.935818	1.47951	1.89367		0.850322	1.14612	1.43897	0.837654	1.0362	0.841406	1.31197	0.550222	1.22267		1.23315	1.21862	1.28116	1.33416	1.75525	1.43253	1.52941
	CAALFM_C105490CA		7.21065	6.24315	6.84831	7.3429	6.48566	6.91545	6.81741	6.86167	6.68045		6.85108	6.75649	6.16065	6.8543	6.79466	5.96437	6.43688	6.46665	5.95708		7.25474	6.00847	6.15843	7.47194	6.29492	6.21481	6.69741	6.43162	6.21851		6.91028	6.13327	5.96042	7.08325	6.16883	6.12291	6.54509	6.40476	6.33076		6.99252	6.77715	5.98144	6.77244	6.31193	5.85866	6.42529
	CAALFM_C105520WA		4.11459	4.14045	4.45249	3.2805	4.51839	3.76717	4.28297	4.57826	4.72358		4.35939	4.72363	5.27913	3.32173	3.97277	4.44755	5.37243	5.70354	6.16817		4.04058	3.80913	3.16002	3.58627	3.42939	3.66857	5.04123	6.54977	6.02484		3.72164	4.93569	4.45175	3.08416	3.56275	3.67342	4.44242	5.84945	5.90505		6.2912	4.42284	4.1891	5.82567	3.76059	3.84133	6.3795
	CAALFM_C105540CA		8.48466	8.13504	8.36348	9.00727	8.33602	8.80686	8.23817	7.56688	7.92211		8.34999	8.18436	8.29023	8.9434	8.73308	8.88707	8.52465	8.38913	9.22064		8.91536	8.21167	8.5098	9.07828	7.66529	7.76499	8.13839	5.97811	7.3079		8.91965	7.2627	7.77325	8.63703	7.91342	7.96138	7.40998	7.58633	7.64935		8.53724	8.24142	8.72846	8.10988	7.78249	8.2652	7.64119
	CAALFM_C105610WA		5.07072	4.68143	5.05636	5.27971	4.57137	5.10855	5.20475	5.21545	5.29633		5.12582	5.17279	4.8632	5.27784	5.19676	4.4653	5.33148	5.36835	5.18817		4.67975	4.75273	5.28007	4.68584	4.99364	5.05466	4.84446	5.52429	5.50743		5.05191	5.04894	4.90914	5.32804	4.63291	4.7688	5.48884	5.01571	4.91717		4.92075	5.1232	4.46735	4.96614	5.05556	4.51101	4.99114
	CAALFM_C105630CA		9.80329	7.37619	9.7019	9.95892	7.05428	9.68919	8.85143	6.62366	8.42025		9.51091	9.15085	7.45877	9.82042	9.52251	8.45388	8.59476	8.44604	8.59627		9.03212	5.63903	5.23406	9.85517	5.47948	5.66637	8.20252	8.51944	8.51342		9.58449	4.71459	4.7787	9.66097	5.73829	6.00938	8.65237	9.19968	9.30385		9.43773	9.0163	5.51387	9.8796	5.84941	6.54508	8.67505
	CAALFM_C105650WA		4.49683	3.81723	4.17655	4.43888	3.85105	4.0381	3.6882	4.38825	3.58609		4.1928	4.12911	3.94043	4.30935	4.30787	4.06831	3.08609	3.46521	4.78202		3.99699	4.67525	4.03562	4.68584	4.41389	4.29601	2.86998	4.89932	5.1471		4.01224	4.02318	4.13373	4.08338	3.63951	4.13857	3.31337	4.81366	4.84033		3.70707	3.7633	4.63477	3.94283	4.71923	4.6623	2.88287
	CAALFM_C105660CA		6.66233	6.62668	6.69601	6.67744	6.7231	6.65353	6.75325	6.7224	6.75182		6.81124	6.6216	6.75109	6.5934	6.72464	7.38995	6.82062	6.81476	6.89403		6.61656	6.94404	6.88691	6.69131	6.90536	6.86503	6.8113	6.65583	6.78068		6.72262	6.86022	6.66062	6.62247	7.0766	7.15608	6.97855	6.98071	7.07205		6.88508	6.65748	7.01609	6.9616	6.83238	7.02415	6.85912
	CAALFM_C105670WA		5.62227	7.67956	5.85245	6.00447	8.0671	6.34953	6.4252	8.14585	6.82273		5.63147	5.9037	7.36647	5.61877	6.12463	8.17064	6.41834	6.34297	7.48703		6.01333	7.99827	8.51009	5.24798	7.89129	7.86854	6.15083	6.75072	6.76793		6.19148	7.69177	7.62362	6.15656	8.52225	8.58841	6.51772	7.49364	7.56779		5.78115	6.25813	7.76118	5.28132	7.89748	7.83791	6.763
	CAALFM_C105690CA		-0.11676	1.91519	0.129498	0.103121	1.71622	-0.0624561	0.116556	0.666941	0.758158		-1.61279	-0.638063	1.40796	-0.671107	-0.673609	0.143393	-0.766068	-0.00242678	1.26827		-0.199584	1.2365	2.49522	-1.48267	0.983853	1.0657	0.61111	0.108958	0.832191		-0.529261	1.72808	1.188	-1.4141	1.29535	1.52131	-0.975338	-0.0956609	-0.156316		0.978213	-0.723417	1.99784	-1.08208	1.47958	1.32498	0.872112
	CAALFM_C105720WA		12.093	10.1435	11.7764	12.2626	10.1779	11.9443	11.8496	10.1553	11.5535		12.2692	12.2093	10.6685	12.4746	12.3368	10.7183	12.0264	11.9783	10.7382		11.9492	9.09479	9.33771	12.8041	9.5988	9.5393	11.8348	11.078	10.805		12.1002	9.0206	9.0426	12.3302	9.00016	9.11556	11.9379	10.9197	10.8488		12.0623	12.056	8.6871	12.3403	9.72067	9.71976	11.6386
	CAALFM_C105740CA		0.742423	0.159293	1.08983	-0.535395	0.728489	-0.421457	2.40301	0.724028	1.88567		2.32683	2.00491	1.76425	0.914611	1.27678	1.92845	3.23885	3.15315	2.20476		2.60428	1.2365	0.876302	1.98457	0.75403	1.19606	3.26661	2.78875	2.12464		1.80406	0.734078	0.883968	0.507003	1.47363	1.18347	2.80767	3.09917	2.86714		2.46981	1.83063	1.28116	2.23997	1.22156	1.79694	3.21921
	CAALFM_C105750CA		6.20217	5.57488	6.20742	6.14683	5.67589	6.19747	6.15311	6.00011	6.11771		5.8297	5.67458	5.89833	5.79836	5.66093	6.13308	6.29597	6.18782	6.04464		6.01233	5.53522	6.27662	6.13246	6.04806	6.13579	6.14473	5.86001	5.80663		6.03464	6.28061	5.55245	5.78328	6.19609	6.06468	6.17643	5.89429	5.94688		6.42428	5.76729	5.76037	6.24357	5.92572	5.91074	6.50994
	CAALFM_C105780WA		6.56273	6.28632	6.42325	6.45862	6.10846	6.44111	6.61569	6.22688	6.51073		6.6854	6.51928	6.21098	6.58998	6.57737	6.13678	6.61651	6.55654	6.51258		6.60604	6.35975	6.59839	6.61434	6.39518	6.23833	6.71281	6.30333	6.29951		6.52132	6.3644	6.30316	6.52425	6.41247	6.36241	6.60289	6.4568	6.30954		6.82578	6.56776	6.29941	6.82618	6.19987	5.94065	6.65813
	CAALFM_C105790WA		5.33087	3.71723	4.29333	5.25089	3.48192	4.36297	4.86645	3.5181	3.8773		5.37219	4.90644	3.62262	5.12324	4.8148	5.02402	4.77656	4.20448	4.77216		5.24997	3.13149	2.80762	5.94658	2.76816	2.84271	4.66608	3.57398	3.51143		5.22942	3.20338	3.17304	5.38331	4.41005	4.71055	4.59425	5.26076	5.11225		5.25873	4.52269	3.29063	5.26219	3.00144	3.77476	4.65294
	CAALFM_C105800CA		4.60692	3.61674	4.51567	4.57298	3.62913	4.26083	4.62307	3.52615	4.15099		4.72766	4.53906	3.72755	4.69393	4.42451	4.14743	4.69673	4.47835	4.27524		4.40441	3.60397	3.42385	4.99826	3.38181	3.4767	4.73036	3.84444	3.68428		4.41606	3.20338	3.59095	4.38724	3.73879	3.73964	4.47124	4.52444	3.95636		4.94101	4.49149	3.38962	4.82205	3.60685	3.97186	4.56982
	CAALFM_C105830WA		1.09421	0.435873	0.759481	1.61294	0.801268	1.00895	3.27941	0.979809	3.02315		0.634847	1.11294	0.837017	1.65173	1.67478	-0.113459	2.35603	2.71331	1.68029		1.11249	-1.00518	-1.31918	0.959106	-1.52792	-2.02478	2.32115	0.867006	2.17703		2.12456	-0.827122	-0.224447	1.36263	-0.251247	-0.90702	2.49608	1.71571	1.60977		0.0258869	1.55684	-0.655153	-0.180931	-0.266321	1.24855	1.69546
	CAALFM_C105900WA		6.4567	6.26931	6.7437	6.54424	5.96239	6.74291	5.89272	6.22441	6.28086		6.3046	6.45768	5.90878	6.238	6.16129	5.13449	5.57578	5.62075	4.74218		6.68559	6.42843	6.6529	6.10969	6.49545	6.59163	6.48201	5.88538	6.27268		5.89302	6.49086	6.55261	5.96213	5.38823	5.38834	5.54685	5.39365	5.25722		6.75061	6.38914	5.76498	6.8385	6.23903	4.89007	6.67128
	CAALFM_C105920WA		0.343403	-0.771613	0.330292	-0.535395	-1.07752	-0.0624561	0.186567	-0.288591	-0.329222		-1.86949	-0.638063	-0.548574	-1.54652	-1.20256	-1.22091	-3.13565	-1.44809	-0.468645		-0.728291	-1.70842	-1.08159	-1.25554	-2.11854	-0.498988	-0.773492	0.515245	0.646477		-2.24945	-0.0535885	0.0586048	-1.88545	-0.95084	-0.90702	-1.24852	-0.396522	0.29135		-0.358221	-0.723417	-0.945693	-1.64984	-1.41601	-1.42537	-0.142353
	CAALFM_C105930CA		5.12997	5.23913	5.38588	5.64714	5.15229	5.76249	5.29111	5.49343	5.61981		4.72862	4.9007	5.07871	5.2193	5.27114	4.85264	4.72719	5.02009	5.37517		5.85163	5.32785	4.88565	5.13354	5.88051	5.98701	5.22524	5.52261	5.54853		5.73195	4.56876	4.68555	5.75422	4.67909	4.99291	5.10383	5.44226	5.27193		5.53312	5.31366	4.75206	5.48782	5.61472	4.88098	4.82679
	CAALFM_C105950CA		5.58457	4.79616	5.67316	5.41791	4.7612	5.49567	5.71461	4.96913	5.86995		4.71015	4.72363	4.83216	4.5359	4.73712	5.04582	4.82832	4.90985	4.92009		5.78771	5.4212	4.34667	4.92192	5.69433	5.75541	5.73888	6.06383	6.4623		4.72069	4.91433	5.05851	4.58251	4.25403	4.47038	5.1787	5.38759	5.61143		5.42778	5.22395	5.33913	5.53826	5.78942	5.955	5.3499
	CAALFM_C105970WA		-1.31286	0.233565	-1.85133	-1.43493	-0.0423501	-0.722543	-0.739461	-0.534215	-0.677104		-2.18197	-1.40286	-2.50857	-1.54652	-1.20256	-0.825955	-0.528233	-1.02072	-0.212318		-1.23278	0.882605	1.03626	-1.75237	0.0645542	0.38009	-0.883205	-0.218923	0.996702		-1.30991	-1.10879	-0.332647	-1.88545	-1.49041	-2.09764	0.0497306	-0.289111	-0.265311		-1.71707	-1.47505	-0.113133	-2.59941	0.690938	0.115452	-1.40404
	CAALFM_C105980WA		5.34938	5.1974	5.73199	5.6453	4.86246	5.99285	5.34339	5.61876	5.80762		5.34218	5.54985	5.27451	5.53946	5.64252	5.14647	5.30288	5.42248	5.51216		5.85363	5.45951	5.2986	5.63739	5.7916	5.73589	5.38378	6.03324	6.2112		5.58316	5.914	5.48433	5.66782	4.9666	5.26335	5.58295	5.35692	5.22736		5.84466	5.74597	5.36166	5.88815	5.59281	5.2982	5.45497
	CAALFM_C105990CA		2.74353	4.53492	3.19421	3.28997	4.59715	3.16578	3.98197	4.72531	3.98998		3.62899	3.69343	4.62321	3.77141	4.1448	5.80965	3.99768	4.11262	4.89078		3.23583	4.51873	4.6852	2.51772	4.87838	4.82879	3.92531	4.034	3.89185		3.82842	5.45125	5.01503	4.13582	5.8312	5.86258	4.43951	4.54998	4.31927		2.58873	4.03085	4.97477	2.53595	4.87168	5.3517	3.20551
	CAALFM_C106000WA		-3.13565	-2.53299	-1.18281	-2.49165	-1.43063	-1.97469	-1.19352	-3.13565	-1.43596		-1.61279	-2.02338	-1.23951	-1.80997	-0.829326	-2.29444	-1.40642	-1.21864	0.956327		-1.5716	-0.830639	-2.43029	-1.25554	-1.11006	-1.1724	-0.883205	-1.40785	-0.206824		-1.70451	-1.45914	-3.13565	-0.91017	-2.36222	-0.614528	-3.13565	-0.638793	-0.209784		-1.96257	-1.2474	-1.79824	-1.64984	-2.03348	-2.04065	-1.58271
	CAALFM_C106030CA		3.44028	3.22903	3.52965	3.27096	3.0458	3.55913	3.56218	3.31013	3.61649		3.49901	3.56234	3.44527	3.61873	3.91259	3.19619	3.50301	3.41482	2.49579		3.62236	3.46857	1.74085	3.51106	3.38985	3.5105	3.85871	3.74886	3.6963		3.57744	3.21895	3.97825	3.62034	2.33259	2.75828	3.62688	2.98611	2.56681		3.81834	3.17458	3.37359	3.79094	3.24922	3.3036	3.796
	CAALFM_C106050CA		6.31947	4.13077	4.94855	6.42784	4.67183	4.83051	5.64948	4.82327	4.58437		6.22564	5.19379	4.5488	5.92587	5.12962	6.29986	5.2559	4.51469	5.69804		6.60472	3.50159	4.81221	7.08211	3.70542	3.63831	5.87674	4.10924	3.71414		6.1172	3.70155	3.57606	6.11472	5.94709	5.96993	5.15757	5.99469	5.98605		6.7138	5.10011	4.04975	6.4248	4.21545	4.84859	5.74392
	CAALFM_C106070WA		7.24345	5.51658	6.92982	7.51081	5.74208	7.22036	7.04648	5.26678	6.69537		7.54501	7.34094	6.13799	7.61627	7.4102	5.81774	7.04559	6.97694	6.00416		7.24758	5.14898	3.55293	8.04431	5.08808	5.02865	6.93868	6.66147	6.51922		7.2867	4.39628	5.22521	7.92333	4.98142	5.28347	7.16298	6.7554	6.49954		7.27471	7.13867	4.73857	7.66139	5.01829	4.90259	6.51203
	CAALFM_C106090CA		7.0602	6.88253	7.34936	7.02357	6.52917	7.2941	6.26757	6.12386	6.57601		7.15395	7.41657	6.59343	7.13151	7.19625	6.23493	6.29694	6.38174	5.54292		6.95779	6.67627	5.79817	6.22949	6.54709	6.67856	6.55086	6.22574	6.63162		6.68333	5.94406	6.69375	6.76454	5.92426	6.20841	6.33144	5.97327	5.7769		6.87751	7.13804	6.13283	7.30411	6.41964	5.93837	6.14524
	CAALFM_C106120CA		0.929015	1.91519	1.38877	1.11267	2.74737	1.19769	1.67201	2.50819	2.15792		1.44641	1.80109	2.3938	1.59828	1.73161	2.24858	2.1141	2.27869	1.02434		1.84284	2.54005	0.161196	1.38693	2.2013	2.07195	1.90882	1.78503	1.9144		1.33732	2.28167	2.66906	1.50233	1.38724	1.79486	2.1842	1.22964	1.41157		1.23315	2.08177	2.93406	1.33416	2.36103	2.64481	2.28313
	CAALFM_C106160WA		-1.80074	1.16201	-0.727743	-1.43493	1.51456	0.224775	-1.02578	-0.0787644	0.013137		-2.5814	-2.02338	1.40796	-3.13565	-2.0465	-1.14712	-1.21779	-1.44809	-0.468645		-1.77643	0.187666	0.415162	-3.13565	0.419005	-0.04168	-1.13136	-0.746335	0.596057		-1.30991	0.393345	0.295127	-1.63061	-0.396954	0.179608	-1.78953	-0.289111	-0.156316		-1.96257	-2.07855	0.976018	-1.64984	0.365274	1.03763	-2.30892
	CAALFM_C106190CA		4.99371	5.92168	5.50877	5.51801	6.50074	5.70202	4.84742	5.91596	5.07385		4.70311	4.90774	5.24703	5.07086	5.15758	4.22647	4.41852	4.73178	3.73318		5.18849	5.40405	5.32969	6.04095	5.68204	5.5462	4.6925	5.20452	4.82113		5.84175	5.88546	5.40379	5.88379	4.63951	4.57413	5.03939	4.03738	4.33476		4.58469	4.66326	5.79984	4.74301	5.96197	6.16588	4.48837
	CAALFM_C106200WA		4.84293	5.24979	4.8098	4.9618	5.28351	4.9337	4.95185	5.26438	4.98869		5.02315	5.00773	4.99515	5.05048	5.26814	5.34494	4.88087	4.81589	4.816		4.71931	5.57454	5.43644	4.75593	5.36588	5.22213	4.79189	4.62462	4.63483		4.84218	5.27436	5.36383	4.91811	5.7361	5.86703	4.59687	4.83162	4.41952		4.25944	5.08973	5.52662	4.07586	5.41009	5.43812	4.86172
	CAALFM_C106250WA		3.00455	3.31707	3.08272	2.62381	3.01553	2.79388	3.54896	2.40723	3.60895		4.57151	4.66657	4.23196	4.44231	4.29849	3.32819	5.26384	4.95022	3.65751		3.56381	3.08867	2.11993	3.99789	1.45153	1.35335	4.84661	4.79609	3.88136		3.67878	2.22109	2.94295	3.84433	1.27143	1.84385	4.33519	4.54455	4.23924		3.32048	4.33985	3.92603	3.32191	2.33328	3.73329	3.99629
	CAALFM_C106270WA		4.03552	3.35083	4.1722	3.06565	3.26749	2.98539	3.91136	3.61183	4.02441		4.48488	4.41492	4.07907	3.8649	4.09152	4.34897	4.771	4.90682	4.15523		4.46384	3.82226	3.33433	3.50332	3.9534	4.04237	5.14268	4.14543	3.80017		4.51073	3.70709	3.29623	3.56405	3.9644	4.063	4.81267	3.91524	3.88801		4.70867	4.45959	4.19367	4.41415	4.06612	4.32813	5.03635
	CAALFM_C106320WA		4.39755	4.67478	4.88084	4.34656	4.17926	5.06527	4.6512	5.06614	5.21089		5.03961	5.6252	5.22041	5.1652	5.28248	3.93874	5.51723	5.58303	4.50686		4.46384	4.69323	4.96584	4.20774	4.96756	4.95139	5.53272	5.84049	5.45003		4.82999	6.01915	5.37247	5.30533	4.07562	3.97336	5.49867	4.50155	4.31455		5.03029	5.34346	4.69149	5.49794	4.93459	4.11057	5.58368
	CAALFM_C106340WA		-0.309788	1.17903	0.14023	0.299767	1.16892	0.224775	0.317154	0.944215	1.04423		1.60647	2.38768	3.36254	1.48505	2.22281	2.80069	2.78893	2.98662	2.08645		-0.259846	0.841928	0.202259	-0.593182	1.00494	1.28468	0.136263	1.89967	1.30208		0.469348	0.729736	1.31714	0.22662	1.10548	0.472253	1.00806	0.66152	0.437626		-0.430414	1.65728	1.12711	-0.562261	1.36549	1.32498	-0.436772
	CAALFM_C106350WA		6.93847	6.72731	7.50938	6.87332	6.76861	7.59206	5.83803	6.09717	6.55523		6.99618	7.42891	7.31543	7.06227	7.36713	6.17523	6.58756	6.83925	5.77404		6.5213	6.54834	4.86644	6.45642	6.82055	6.91952	6.04717	6.01282	6.36261		7.04186	6.44896	7.03862	7.10927	5.22814	5.58667	6.10558	4.97723	4.90149		6.10841	7.32944	6.6445	6.43808	6.82011	6.65373	5.59028
	CAALFM_C106360WA		5.35251	4.5795	5.53801	5.20488	4.43622	5.54213	4.6008	4.81179	4.81339		5.07882	5.29684	4.65194	5.04807	5.1252	4.26428	4.93952	4.84283	3.93525		5.55518	4.31183	3.90006	5.61242	5.05117	5.03477	5.01519	4.6277	4.72028		5.36906	4.71404	5.00264	5.32992	4.26939	4.39677	4.93978	3.93752	3.90068		5.73612	5.51136	4.78395	5.71326	4.90897	4.54548	5.0149
	CAALFM_C106380CA		4.61374	4.54589	4.59258	4.97067	4.60225	4.63614	4.36829	4.44028	4.26095		4.85534	4.70912	4.27645	5.03044	4.90404	3.78227	4.26613	4.30474	4.22554		4.013	4.61994	4.24662	4.80399	4.57063	4.73897	3.97332	4.87366	5.20502		4.34589	4.42342	4.85159	4.76837	4.36556	4.14347	4.47694	4.51706	4.37481		4.02648	4.37662	3.98263	4.29498	4.35077	3.95992	3.73054
	CAALFM_C106390WA		3.92467	4.46342	4.59583	4.06688	4.85393	4.79806	3.72396	5.14925	4.73749		3.59758	4.0792	5.09789	3.95801	4.79159	4.40831	3.65558	3.88478	2.84518		3.77094	5.09049	3.05185	3.24936	5.42576	5.40173	3.63323	4.69957	4.51782		3.76837	5.52358	5.448	3.74936	3.81522	3.97776	3.57471	3.12853	3.22037		3.77385	4.18119	5.30994	3.26923	5.39227	5.51355	4.24762
	CAALFM_C106400CA		7.51161	6.62092	7.37528	7.75055	6.47875	7.56167	7.43103	6.36227	7.28389		7.73889	7.73886	6.6674	7.87972	7.75633	6.12006	8.05272	7.95551	7.04391		7.8755	6.2303	6.29958	7.78653	6.22699	6.22121	7.99022	6.90332	6.89262		7.97333	6.61327	6.3215	7.95742	5.60588	5.79255	7.93768	6.55286	6.40303		8.01515	7.39994	6.00635	8.00361	6.06888	5.81956	7.86087
	CAALFM_C106410WA		4.3534	4.44478	4.82886	4.64857	3.91394	5.01329	4.26487	4.67734	5.11777		4.42886	4.4543	4.50617	4.5684	4.86075	3.99686	4.61688	4.91085	4.69912		4.29084	4.43146	4.53256	3.33907	4.87838	4.90194	4.38918	4.84004	5.03927		4.53195	5.13458	5.02054	4.53773	4.08731	4.50507	4.87267	3.97032	3.51384		4.53592	4.65955	4.4954	4.43822	4.40953	3.92351	4.61716
	CAALFM_C106420CA		5.73606	5.6749	5.91628	5.83036	5.54955	6.12374	5.71609	5.9184	6.09089		5.92136	6.04616	5.84646	5.96862	6.06644	5.06341	5.98035	6.158	6.19055		5.97196	5.84796	5.64938	5.69969	6.13457	6.21353	5.83078	5.71098	5.94651		6.0357	5.96914	6.05068	6.13633	5.05332	5.27902	6.07023	5.11743	5.06237		5.99865	6.3205	5.59043	6.03287	5.98041	5.11983	5.70184
	CAALFM_C106430CA		-2.54346	-0.924769	-2.16692	-2.49165	0.0797034	-2.44141	-2.57612	-1.43395	-2.32876		-3.13565	-2.02338	-0.714636	-2.5486	-2.49064	-3.13565	-2.58662	1.62447	4.49192		-2.65915	-2.04737	-1.31918	-3.13565	-2.11854	-0.640203	-3.13565	0.682242	0.695194		-3.13565	-2.61027	-0.871185	-2.59009	-1.49041	-1.76823	-2.31097	0.66152	1.18173		-1.71707	-2.07855	-1.5335	-2.59941	-1.18446	-0.995404	-1.40404
	CAALFM_C106440CA		5.06824	4.01971	5.34239	5.32419	3.64898	5.40759	5.42168	4.54696	5.55501		4.95786	4.96715	4.30385	5.09699	5.28485	4.54539	5.03952	5.05675	5.21024		4.79531	4.91471	3.61338	5.12474	5.09547	5.12181	4.86157	5.94358	6.05781		5.13153	4.48911	5.18162	5.23895	4.64226	4.95034	5.54414	5.47018	5.31279		4.88634	5.19518	4.40562	5.37334	4.79577	4.05836	4.96088
	CAALFM_C106470WA		9.75638	7.11949	8.6525	9.83788	7.11354	8.60645	9.50725	6.84649	8.18477		10.2385	9.23333	7.71758	10.2846	9.38311	9.11143	9.76866	8.9108	8.99624		9.70996	6.35749	7.24859	11.0795	6.25477	6.34347	9.85469	8.02166	7.60054		9.9858	6.45596	6.26307	10.2666	7.44798	7.71908	9.62629	9.28282	9.17044		9.64996	8.9378	6.24867	10.0243	6.69832	7.66123	9.23227
	CAALFM_C106480CA		5.71242	5.88824	5.73936	5.44784	5.9604	5.52681	6.46976	6.66798	6.49445		6.56794	6.78789	6.66211	6.38431	6.83251	6.17864	7.10146	7.29977	6.10968		7.46534	6.9767	5.682	7.29212	6.42091	6.42105	7.60531	7.19758	7.03722		6.44506	6.99692	7.08602	6.32317	5.48629	5.68574	6.90282	6.30543	6.27711		6.90699	6.66973	6.54823	6.82031	6.49107	6.67396	7.13553
	CAALFM_C106500WA		4.48944	4.91095	4.20664	4.40003	5.0156	4.19034	5.31241	5.26438	4.96918		4.9529	4.62273	4.65194	4.92042	4.69844	4.76678	5.68472	5.65552	5.45477		4.5623	5.02954	4.87352	4.70622	4.80211	4.90066	5.3599	5.56361	5.11613		4.69673	5.01143	4.95012	4.72624	5.03212	4.95592	5.50007	5.58933	5.59203		4.15923	4.58685	4.58342	4.21765	4.83257	4.42681	4.93205
	CAALFM_C106510CA		5.15264	5.01201	5.07978	5.19651	4.82368	5.02065	4.9007	4.94831	4.84198		5.0605	4.90006	4.93215	5.31145	5.18409	5.82921	5.30288	5.24398	6.28542		4.54314	5.04921	5.75474	4.81341	4.66971	4.60065	4.75803	5.38287	5.65634		5.44454	5.40774	5.08241	5.22086	6.12112	5.90359	5.29772	6.31929	6.49119		4.93653	4.81511	5.34941	4.97086	4.83257	5.19761	5.53931
	CAALFM_C106530CA		5.67214	5.43236	5.39561	5.91393	5.50121	5.95083	6.09513	5.64486	6.031		6.01112	5.86822	5.98695	6.22704	6.05535	6.13401	6.88442	6.69934	6.61402		6.02423	5.33909	5.82763	6.22949	5.66316	5.6645	6.4335	6.34478	6.38923		6.32427	5.48062	5.25121	6.50112	5.61541	5.68742	6.84288	6.37852	6.44003		6.28417	5.96058	5.82369	6.47135	5.70532	6.19791	6.71243
	CAALFM_C106540CA		4.59318	3.04534	4.5191	5.47301	3.75355	5.51132	5.21107	3.6927	5.12889		5.03258	4.90644	4.1361	5.55708	5.45061	4.39602	5.22778	5.29827	5.27624		5.36511	3.33755	2.65165	6.06174	3.57752	3.55167	4.53093	5.7025	5.80108		5.47617	2.71412	3.27795	5.72599	2.89886	3.18636	5.54006	5.58757	5.63247		5.26411	5.05012	3.85564	5.87184	3.51926	3.97779	4.4177
	CAALFM_C106560WA		3.89698	4.8114	4.01587	4.53762	4.70066	4.53475	4.86111	5.3325	4.97897		3.91552	4.09603	4.64838	4.23688	4.39402	4.59731	4.80403	4.75643	4.94663		3.78032	5.23002	4.92553	2.96368	5.6091	5.52469	4.39654	5.1372	5.13391		3.99487	5.41959	5.23472	4.24329	5.10498	5.28347	4.66332	4.54273	4.43702		3.14917	4.40201	5.07236	3.18236	5.36513	5.1031	4.39976
	CAALFM_C106590CA		7.31269	7.11028	7.27639	6.93312	6.99734	7.08045	7.3142	7.11543	7.37106		7.37849	7.54569	6.8605	7.27626	7.18897	6.43064	7.42271	7.38513	6.70426		7.1139	7.09839	6.84431	7.42866	7.15926	7.18194	7.40108	7.26658	7.09906		6.92009	7.10406	7.14835	7.08214	6.7734	6.71328	7.33081	6.81304	6.645		7.10203	7.33439	6.97948	7.14508	7.06597	6.65373	7.2505
	CAALFM_C106600WA		8.17218	8.7193	7.76115	8.35401	8.88044	7.9607	8.3024	8.55985	7.9557		8.50681	8.34279	8.30002	8.5397	8.22041	7.99077	8.73463	8.39469	7.86028		8.33998	8.32606	8.75423	8.42997	8.49408	8.39664	8.66535	8.09498	7.98579		8.39855	8.56835	8.57909	8.45832	8.3729	8.30733	8.61007	8.01192	7.90692		8.43222	7.88996	8.24292	8.38542	8.46727	8.42805	8.74509
	CAALFM_C106620CA		0.276196	2.87016	1.44756	-0.535395	3.17466	1.54923	-1.02578	1.5526	0.433215		1.02321	1.59557	2.92778	-0.429924	0.481988	0.794899	-0.528233	-0.551282	-1.17909		-0.958596	1.67319	1.18023	-0.593182	1.06643	0.38009	0.764504	-0.147114	-0.503981		-0.255509	1.89248	2.33953	-0.333544	0.978273	0.634202	0.167118	0.365306	0.804169		-1.32424	0.723256	2.26448	0.120388	1.3746	2.08762	-0.741928
	CAALFM_C106630WA		4.1804	3.06582	4.15907	2.68971	2.90429	2.86523	4.05397	1.64418	3.88564		5.92642	5.69128	4.69052	4.31764	4.16041	3.89136	6.13222	5.85768	4.59057		4.36442	3.17307	1.26881	4.82743	2.00592	1.92929	5.43754	5.74204	5.05211		4.80779	1.41308	2.87768	4.06547	2.2856	2.42963	5.55226	5.60508	5.48883		3.74341	5.21919	3.84405	4.28364	3.33567	4.80256	4.38768
	CAALFM_C106640CA		6.4923	5.56772	6.60935	6.65378	5.35174	6.62606	5.69523	4.76665	5.67063		6.82893	7.0514	5.93968	6.91019	7.22096	5.75175	6.11258	6.25977	5.18073		6.3553	4.67163	3.47129	7.17944	4.96164	5.08302	5.84052	5.76781	5.79411		6.56094	5.433	5.448	6.77767	5.4144	5.38006	6.11566	5.53373	5.56443		6.16386	6.96991	4.92888	6.19396	5.26832	6.37238	5.50336
	CAALFM_C106650WA		7.13975	6.03694	6.59804	7.00247	5.81859	6.18776	6.56812	5.98997	6.0092		6.91172	6.51303	5.81347	6.91498	6.59088	6.48024	6.22152	5.92673	5.54581		6.51133	5.505	6.08866	7.11487	5.82756	5.83427	6.35866	5.23282	4.81094		6.68928	5.68787	5.50216	6.68025	6.51152	6.47846	6.00766	5.92947	5.79568		6.12897	6.28454	5.65155	6.12363	5.65391	5.91538	5.59686
	CAALFM_C106660WA		7.27338	8.93133	7.74403	7.30952	8.42255	7.74829	7.91824	7.7511	8.05733		7.53219	7.6642	8.5263	7.53593	7.67353	8.09329	8.40012	8.2435	7.51759		7.10785	8.21969	8.03254	7.33473	7.87169	7.91963	8.28647	6.89785	7.20694		7.17454	8.99086	8.92857	7.45964	9.16866	8.80724	8.4821	7.49396	7.4681		7.06354	7.65843	8.53796	6.79724	7.83249	8.04309	8.19815
	CAALFM_C106670WA		6.91104	7.01873	6.92853	6.80682	6.52917	6.73197	6.50872	6.45793	6.44659		6.94268	6.86354	6.29647	7.20933	7.06866	6.54359	6.31805	6.39805	6.73186		6.96758	6.80133	6.7074	6.89954	6.52038	6.59852	6.44702	5.48951	5.99231		6.96481	6.38439	6.73454	6.77835	6.52169	6.52895	6.18341	5.70102	5.69744		6.36803	6.83035	6.47967	6.35249	6.43125	5.85221	5.64334
	CAALFM_C106700WA		4.706	5.80999	4.83479	4.27202	5.84034	4.68823	4.51156	5.72395	4.76263		4.2785	4.59143	5.55673	4.06531	4.50822	6.35567	4.17228	4.4071	4.84919		5.12114	6.12563	6.42614	4.84438	6.59877	6.661	5.13567	4.84753	5.09359		4.1906	5.98289	6.25257	3.93837	6.59579	6.43015	4.07284	4.94321	4.81713		4.63873	4.68667	6.44269	4.50483	6.39368	5.88887	4.75993
	CAALFM_C106710WA		5.94792	5.62231	5.83329	5.88296	5.62166	5.5323	5.74828	5.76193	5.61523		5.85383	5.94762	5.4068	5.78795	5.77855	5.40903	5.61042	5.49299	5.58997		5.53269	5.55305	5.72177	5.50216	5.7702	5.7988	5.43896	5.46107	5.35847		5.58896	5.37684	5.86261	5.68698	6.04909	5.98638	5.5563	5.50137	5.46769		5.40851	5.52683	5.72763	5.37155	5.72503	5.63861	5.05938
	CAALFM_C106720CA		3.97322	4.91941	4.07766	4.37354	5.08647	4.39708	4.57167	5.2906	4.85054		3.98514	4.02165	4.72134	4.18344	4.21126	4.6344	4.15531	4.21924	5.02135		4.10547	5.12534	5.29069	3.83474	5.30341	5.43951	4.11202	4.8365	4.98267		4.02939	4.99116	5.15683	4.30184	5.30967	5.19419	4.30829	4.72354	4.82047		3.42327	4.6518	5.09698	2.88509	5.38778	5.22778	3.71611
	CAALFM_C106750WA		2.51484	4.09137	2.70909	2.63128	4.75663	2.71881	3.16267	4.13295	3.31655		2.1648	2.56815	3.75428	2.3134	2.33711	2.19283	2.86394	3.82814	3.21623		2.72579	4.15359	3.99075	2.32038	3.92048	4.22652	3.11792	4.73088	4.7197		2.64221	4.29338	4.25552	2.60291	2.85125	2.8208	3.22136	3.3357	3.33683		2.51856	2.54396	4.28651	2.73777	4.34151	4.26162	3.42831
	CAALFM_C106770WA		6.13855	4.95277	5.91107	6.12979	4.81492	5.86466	5.96547	5.1648	5.76414		6.15726	6.00369	5.02015	6.3187	6.06782	4.93338	5.96948	5.87486	6.14925		5.56426	4.89931	5.37541	6.44687	4.83781	4.85863	5.76525	6.33149	6.53603		6.06095	5.34348	5.04506	6.27235	4.83	4.54265	6.21868	6.32986	6.31546		5.80468	5.88003	4.79383	6.28491	4.63839	4.57109	6.05405
	CAALFM_C106800WA		5.12902	3.71075	5.317	4.98823	3.70696	5.26184	5.2927	4.1847	5.59501		5.65302	5.8014	4.63765	5.86494	5.99424	3.84691	5.38885	5.62445	5.25162		4.63132	4.08444	1.96948	6.04051	3.7929	3.92193	5.14093	6.65458	6.9843		4.91553	3.96895	4.00628	5.07406	2.89886	3.43044	5.75923	5.83913	5.7769		4.87702	5.57415	4.23863	5.67327	3.76059	4.124	4.87692
	CAALFM_C106820WA		7.17707	6.45976	7.13823	7.2807	6.22465	7.32341	7.31957	5.77043	7.21214		7.33629	7.3315	6.25377	7.22374	7.08988	5.20047	7.41203	7.22497	6.19885		6.38635	6.55622	5.37042	7.37612	5.62961	5.8459	7.28739	7.08187	7.31756		6.64544	5.39066	6.59476	6.8631	5.28001	5.3904	7.3546	6.59378	6.35282		6.85573	6.96708	5.84565	7.39164	5.5791	5.10852	6.95947
	CAALFM_C106830WA		-0.796441	-0.771613	-0.603184	-1.43493	-0.0423501	-1.97469	-1.85983	-1.70824	-0.778969		-0.888568	-1.40286	-2.50857	-0.808724	-2.49064	-0.341406	-1.62347	-1.72106	-0.212318		-2.01523	-1.70842	-2.43029	-0.593182	-1.52792	-2.02478	-0.671537	-1.78998	-1.86215		-0.745676	-0.827122	-0.449625	-1.22588	0.114099	0.634202	-1.24852	-0.512578	-0.808836		-1.96257	-1.2474	-1.11633	-1.24769	-2.03348	0.0266993	-1.78667
	CAALFM_C106840CA		6.72982	5.90396	6.46654	7.12465	6.1827	6.81811	6.39872	6.19442	6.07911		6.03477	5.92896	5.69253	6.21931	6.06367	5.69895	5.17825	4.96926	4.66171		6.64829	5.74968	5.42203	6.73493	5.84375	5.83594	5.24237	4.59875	4.62857		6.83056	4.71733	5.82375	6.56785	6.00263	6.11545	5.19951	4.84347	4.77302		5.01083	6.24416	6.01154	5.10359	5.8801	6.37575	4.35702
	CAALFM_C106860WA		-1.80074	-1.78203	-1.85133	-2.04797	-1.80975	-2.44141	-0.739461	-1.43395	-0.492703		-2.5814	-2.47488	-0.869301	-3.13565	-2.49064	-1.3809	-2.58662	-0.846711	1.18156		0.779791	-2.04737	-1.95863	-0.140949	-1.79321	-3.13565	-0.402871	-0.458661	-1.38613		-2.62555	-1.45914	-1.74025	-3.13565	-1.19555	-1.50022	-2.02682	-0.930125	-0.98408		-0.64987	-1.05083	-2.12274	-0.933546	-3.13565	-0.664594	0.11383
	CAALFM_C106870CA		1.4396	2.30789	0.89238	0.881542	2.69103	0.135238	1.95881	2.82759	1.0232		-0.310021	0.144397	3.19504	-2.13252	0.981096	3.88698	1.18535	0.588583	1.8398		0.579401	1.81129	3.40443	0.415756	2.00592	1.71406	1.1177	1.06141	0.489601		0.29134	1.72808	1.86352	0.00396877	3.18151	3.43044	0.901972	1.90856	2.70324		-0.192122	0.212911	3.51915	-1.08208	2.70209	3.70497	0.11383
	CAALFM_C106890CA		10.7426	8.51716	9.93748	10.8166	8.42111	9.95969	10.5779	8.52413	9.74648		10.9354	10.4125	8.78075	11.0207	10.4426	9.43368	10.548	10.1291	9.52456		10.4608	7.33031	7.98103	11.5836	7.87097	7.71603	10.3737	9.43901	8.90086		10.7087	7.344	7.3351	10.8484	7.79379	7.8338	10.4654	10.0489	9.88206		10.7082	10.2083	6.67057	10.9082	7.9295	8.15233	10.2185
	CAALFM_C106910CA		5.61549	6.35863	5.53598	5.60601	6.05273	5.45461	5.93019	5.75339	5.71346		5.89576	5.65389	5.8039	6.10301	5.92738	5.99015	6.1333	6.00404	6.27673		5.5089	6.12166	6.45238	5.8507	6.13911	6.06362	5.78444	5.98712	6.17837		5.62749	6.40921	6.2514	5.97897	6.25977	6.2339	6.23053	6.07605	6.07397		5.74575	5.45787	6.07613	5.89562	5.91951	5.5949	6.17323
	CAALFM_C106920CA		3.34511	3.5236	3.07808	2.77315	3.30552	2.80843	4.05397	3.29137	3.80432		3.98028	3.9739	3.29858	3.26284	3.05732	3.44315	4.55193	4.18957	4.37305		3.66856	3.38256	3.74272	3.69221	3.3656	3.2149	4.2645	4.08708	3.52497		3.02237	3.22668	3.1829	3.21179	3.73879	3.68018	4.11363	4.42935	4.30505		4.13989	3.69645	3.59025	4.12328	3.16778	3.87349	4.81961
	CAALFM_C106970CA		6.00352	6.08161	6.0119	5.87196	5.93637	5.8489	5.93783	5.90766	5.80432		6.36928	6.21741	5.86037	5.80132	5.90902	6.36042	6.15266	5.94016	5.6731		5.85585	6.11767	5.83671	5.76103	6.3454	6.30064	6.34047	5.79199	5.32597		5.92661	5.99989	6.43585	5.68405	7.05224	6.92801	5.67378	5.9433	5.89874		5.28715	6.21341	6.75576	5.0466	6.53233	6.84269	5.63442
	CAALFM_C106980CA		3.34511	4.44008	3.64089	2.45721	4.15169	3.37582	3.35736	3.98899	3.60643		3.3181	3.17587	3.36947	3.03038	3.13311	2.77054	3.60649	3.2992	3.23787		1.8956	3.75538	3.53518	1.71648	4.16494	4.18002	2.71859	3.38709	3.64142		4.01224	3.78762	3.81033	3.55766	3.73004	3.59689	4.03087	3.05908	2.70324		1.82403	3.36741	4.17529	1.30455	4.12124	3.5464	2.69952
	CAALFM_C107010WA		4.67699	5.59967	4.95363	4.24792	5.66374	4.84823	4.41278	5.2303	4.95933		5.42862	5.63675	5.44423	5.24126	5.26814	3.96394	4.6551	4.8479	3.90761		4.22366	5.95732	5.34263	4.86567	5.58479	5.47846	5.17896	5.53251	5.26878		4.20199	5.58195	5.93731	4.69454	4.33126	4.15808	4.63303	4.2934	4.30027		4.71653	5.37052	5.61109	4.96377	5.65017	5.47842	4.59106
	CAALFM_C107040CA		-2.54346	2.79857	-0.38232	-2.04797	2.90429	-0.0624561	-1.38335	2.49184	0.130167		-3.13565	-1.68001	1.68308	-3.13565	-0.533075	1.0671	-2.58662	-2.05802	-2.6383		-2.65915	3.4602	2.63508	-2.51628	3.57047	3.44208	-3.13565	-1.78998	-1.38613		-2.62555	1.32946	2.02569	-3.13565	1.38724	1.55112	-3.13565	-2.11266	-2.03285		-2.63148	-2.07855	3.92878	-3.13565	3.45205	3.7121	-2.30892
	CAALFM_C107050CA		5.31422	4.71098	5.30314	5.36286	4.52914	5.33906	5.30456	4.86828	5.40485		5.31153	5.15149	4.79723	5.22813	5.28723	4.47993	5.49042	5.40107	5.27449		5.45427	5.07686	5.13444	5.67406	5.01459	5.23987	5.34781	5.17271	5.51423		5.35041	4.89507	4.72235	5.4278	4.83408	4.902	5.43426	4.88992	4.84689		5.70816	5.31366	4.88431	5.71607	4.97704	4.76532	5.60862
	CAALFM_C107060CA		4.2167	4.40435	3.92053	4.2768	4.45777	3.80395	4.27897	4.2049	3.64628		4.39637	3.84711	3.99749	4.32999	4.10233	5.71635	4.0445	4.01452	4.57081		4.74109	4.23439	4.23567	4.84438	4.02225	3.78363	4.41693	3.55796	3.315		4.05475	4.33328	4.10809	4.10107	5.16788	5.51096	3.75897	4.88706	4.95714		4.91848	3.88837	4.38177	4.8428	3.86764	4.77217	4.74343
	CAALFM_C107080WA		1.76784	6.59093	3.54319	2.09597	6.78833	4.31281	2.90676	5.70989	3.8731		2.60477	3.64089	5.82927	2.76531	3.43641	5.12615	3.9591	4.29549	5.6531		2.63563	6.18019	6.52499	1.74302	5.65318	5.64751	3.2143	4.85192	4.99489		2.07585	6.21999	6.49145	2.52641	6.62676	6.51673	3.20086	5.14343	5.08753		2.1978	2.63245	5.71972	2.28616	5.59865	5.51355	4.03554
	CAALFM_C107090CA		6.64745	6.12006	6.57598	6.84989	6.12539	6.76033	6.64474	6.0512	6.57214		6.70322	6.68507	6.5184	6.94807	6.8976	6.14598	6.69711	6.74424	6.70231		6.61917	6.36536	6.11727	6.62597	6.30346	6.34931	6.54094	6.93813	7.34071		6.56168	6.51786	6.32261	6.73085	5.87154	5.87294	6.74538	6.61468	6.60201		6.70987	6.65396	6.5896	6.91888	6.21177	6.26614	6.44801
	CAALFM_C107100CA		2.34486	2.10521	1.89048	2.00685	3.0458	2.50313	2.01761	3.46885	2.57409		1.41791	1.80109	2.62868	1.48505	2.30001	3.38215	2.0047	1.73813	2.24808		2.61481	3.07776	2.79276	0.348217	2.71795	2.54943	2.20532	1.76656	1.78534		3.03941	2.32549	2.52147	2.17196	2.33259	2.86894	2.55112	2.03796	2.03447		2.40647	1.80548	2.38134	1.86718	2.53351	2.65965	1.99532
	CAALFM_C107130CA		6.54589	5.32179	6.5376	6.62132	5.19174	6.54798	6.11547	5.26918	6.16047		6.33159	6.35074	5.2722	6.54566	6.28986	4.66289	6.38052	6.39263	5.95708		6.1598	4.98645	4.91528	6.80667	5.52034	5.61097	6.05183	6.52731	6.68969		6.19908	5.22508	5.22043	6.50361	4.56073	4.77513	6.44258	5.9488	5.81421		6.52614	6.01372	4.95066	6.82292	5.26832	4.39614	6.06073
	CAALFM_C107150WA		4.8545	3.58872	4.18952	4.39565	3.87654	3.70629	3.2633	2.96418	2.72127		4.66842	4.40145	3.91695	4.47419	4.38075	3.84238	3.18971	3.20349	3.34815		4.38916	3.08867	2.65165	4.83824	3.01683	2.85592	3.39553	3.56866	3.51821		4.43871	3.57415	3.77818	4.17811	3.81522	3.69361	3.45861	3.95402	3.82958		4.76279	3.7633	3.73532	4.64729	3.30743	3.70497	3.94774
	CAALFM_C107160CA		9.30245	7.51761	8.69842	9.25321	7.60334	8.49445	8.2823	7.79548	7.63919		8.19987	7.78239	7.42329	7.83602	7.68662	8.76515	6.37595	6.26333	6.54839		9.27535	6.49194	7.08745	9.24625	6.84524	6.93827	6.49577	3.36884	3.79459		8.43099	6.36001	6.47047	7.9827	8.27443	8.49708	6.01942	5.23175	5.28407		8.91864	8.46191	6.87871	8.43687	7.02825	7.60964	6.41192
	CAALFM_C107210CA		6.98196	6.80625	6.97673	6.96082	6.69591	6.90448	6.78956	6.48811	6.78399		6.62592	6.70988	6.42059	6.754	6.74463	6.13955	6.49367	6.37736	6.25832		6.77453	6.70981	6.75129	7.05125	6.99966	6.88047	6.68184	6.38848	6.59979		6.77696	6.61597	6.77502	6.77491	6.89285	6.75149	6.67093	6.16963	6.18689		7.11051	6.7378	6.60684	7.20791	6.89778	6.37013	6.61084
	CAALFM_C107220WA		4.77152	5.65139	4.70828	6.18415	6.48152	5.79145	4.3028	4.89338	4.24482		4.38169	4.46759	5.80869	5.87199	5.61257	6.00439	2.63834	4.35905	6.73567		4.70213	5.55305	4.69722	6.2106	5.71847	5.71973	3.94551	6.85532	7.38825		3.71635	4.80507	5.17916	5.8774	6.08212	6.55769	3.33862	7.31401	7.50798		4.80761	3.67578	4.59384	6.9616	5.73567	5.87146	4.20004
	CAALFM_C107260CA		3.87443	5.26758	4.02555	3.90983	5.17472	4.04427	4.48749	5.76193	4.6666		4.35939	4.41938	4.93215	4.11373	4.16558	4.99986	5.15923	5.00091	5.04406		3.99296	5.68107	6.17428	4.1244	5.76866	5.9011	4.51209	4.93905	4.84373		4.02084	5.54999	5.63197	4.19056	5.98435	5.96716	4.78539	4.98126	4.94189		3.52817	4.25645	5.81333	3.14107	5.72325	5.47633	4.33516
	CAALFM_C107280CA		3.50775	3.035	2.66022	3.61043	3.40227	2.89281	3.52888	2.95228	2.99257		3.76529	3.14386	2.84313	3.75319	3.33918	3.8333	3.80447	3.62888	3.85254		3.21522	2.78771	3.51721	3.74568	2.12629	2.59741	3.4246	2.93654	2.76133		3.51182	2.52661	2.24858	3.65069	3.94185	3.72009	3.72108	3.71046	3.72661		3.58077	2.92883	2.09882	3.74759	2.62789	3.27498	3.90175
	CAALFM_C107340WA		6.64328	6.41358	6.6846	6.78771	6.49117	6.78905	7.14977	6.4378	7.0255		7.05507	6.97235	7.15198	6.83204	6.68562	6.76165	7.137	6.92388	6.22618		6.52255	6.45238	6.52723	6.5853	6.17793	6.13037	6.8434	6.60085	6.32779		6.74292	5.96338	6.34547	6.71585	6.26584	6.26121	6.93731	6.54925	6.53451		6.87283	6.98959	7.3121	6.86283	6.4203	7.18082	6.98175
	CAALFM_C107360WA		6.07447	5.4165	5.91498	5.40924	4.89192	5.0081	5.69823	4.9393	5.33951		6.89761	6.64561	5.66637	6.42326	6.1716	5.96437	6.56043	6.26333	5.57446		6.34979	5.00095	5.23406	6.08007	4.85534	4.96608	6.79079	5.40693	5.22383		6.05153	5.10659	5.23709	5.42956	5.65524	5.56857	6.05983	5.86407	5.87967		6.52315	6.17095	5.10914	6.53888	4.85226	5.08947	6.20025
	CAALFM_C107390WA		5.75624	6.6981	5.96237	6.01593	6.72427	6.27943	6.0264	6.52773	6.26814		5.90861	5.8485	6.21098	6.33615	6.19579	6.78245	5.81196	5.84821	6.50665		6.07466	6.80464	7.17242	5.70645	6.67476	6.61415	5.75956	5.89763	6.20805		6.17519	6.47878	6.7236	6.28788	6.72579	6.80969	5.93917	6.21937	6.16998		5.86129	6.03281	6.62389	5.82958	6.56152	6.53506	6.1412
	CAALFM_C107400CA		6.60785	5.59967	6.72154	6.37651	4.88356	6.49497	6.05476	4.93023	6.01492		6.75468	6.66265	5.38984	6.9454	6.86224	5.4197	5.96583	5.8339	5.58012		5.79235	5.2665	4.61513	6.72415	5.21794	5.37446	5.60561	5.54069	5.76159		5.89653	4.77904	5.48831	6.21053	4.85032	5.17995	5.52777	5.234	5.18397		5.90435	6.41501	5.32877	6.38468	5.10289	4.85183	5.3499
	CAALFM_C107440WA		6.21792	6.87675	6.32379	6.3152	6.7771	6.48595	6.15748	6.59622	6.34809		6.02889	6.02435	6.75771	6.17892	6.08836	6.98528	6.39324	6.36193	6.28456		6.10485	6.62057	7.30662	5.75778	6.74539	6.81688	6.37885	5.64929	6.00444		6.54015	7.10144	6.66062	6.31087	7.15222	7.12792	6.62934	6.1661	6.31191		6.42108	6.14862	6.72844	5.8617	6.68832	6.51481	7.1517
	CAALFM_C107450WA		4.55115	4.63936	4.15687	4.5416	5.19343	4.14232	4.05397	4.32739	3.73441		3.63519	3.32129	4.03886	3.38623	3.41054	4.03105	3.29801	3.23772	2.97974		4.16577	4.38355	3.55733	5.01196	3.55267	3.07506	3.9314	2.4841	2.1335		4.22451	3.37307	3.53432	3.95306	3.49724	3.48937	3.53977	3.16204	3.33683		4.1669	3.51825	4.51746	4.42279	3.93687	4.39835	3.84101
	CAALFM_C107470CA		3.51506	2.69722	3.17694	3.64775	2.24584	3.0844	3.50852	3.15271	3.55502		3.43646	3.39113	2.7664	3.49989	3.63569	2.91536	3.5492	3.20349	3.75582		3.72795	2.84028	3.10093	3.36493	3.09758	2.89483	3.31087	3.30626	3.59082		3.55984	2.73593	2.88977	3.59559	3.12924	3.0044	3.41774	3.44086	3.37365		3.93965	3.69645	2.59	3.99937	3.13601	2.74558	3.20551
	CAALFM_C107480CA		-1.31286	-0.00181229	-1.85133	-2.49165	-1.43063	-1.1035	-1.02578	-0.674727	-0.492703		-1.86949	-1.40286	-1.46765	-1.54652	-1.433	-0.185512	-0.766068	-1.44809	0.00526416		-1.23278	0.187666	1.08586	-1.75237	0.287482	0.38009	-0.883205	-0.746335	-0.503981		-1.49376	-1.27336	-1.04438	-1.63061	-0.95084	-0.753374	-1.10547	-0.512578	-0.808836		-3.13565	-2.07855	0.347169	-2.20937	0.0386627	-0.820538	-0.971682
	CAALFM_C107490CA		4.42496	3.01408	4.16346	2.53894	2.74737	2.73414	3.47394	1.75789	3.24699		5.79272	5.61356	4.6696	3.93664	4.09694	3.62265	5.44577	5.21972	3.74073		4.25428	3.43478	1.26881	4.40759	1.98484	2.15978	5.11442	5.5174	4.7285		4.34246	1.41308	2.68302	3.40221	1.47363	1.86774	5.04514	5.05191	4.89834		3.65351	5.21203	3.88421	4.1105	3.24922	4.45684	4.25761
	CAALFM_C107510WA		5.0177	2.79857	4.95617	4.73782	2.81922	4.50824	5.00611	3.40918	4.53747		5.31346	4.85794	4.09485	5.15829	5.01696	4.44755	5.20116	5.07309	4.76968		4.71442	2.86587	2.49522	5.11715	2.86362	3.22512	4.92397	5.01731	4.78304		5.0561	3.8288	3.35845	5.09408	3.19429	2.92693	5.12892	5.19522	5.10131		4.98937	5.04744	3.28207	5.15635	3.15726	3.4643	5.1318
	CAALFM_C107560WA		4.03043	5.20895	4.33674	4.00495	5.50938	4.42095	4.15784	4.82327	4.23505		4.38538	4.67965	4.81955	4.21485	4.37631	4.30034	4.28575	4.21433	4.09324		3.83986	4.95996	4.86644	3.84702	5.4567	5.53499	4.1681	4.78236	4.96042		3.96843	5.64384	5.56382	4.17394	5.17111	5.27009	4.18148	4.50964	4.48408		4.18589	4.11516	4.73229	4.14432	5.38778	5.06182	4.47878
	CAALFM_C107570CA		3.63391	3.93877	3.84053	3.75426	3.93431	3.75969	3.68216	4.05165	3.85621		3.50579	3.55425	3.65845	3.80718	3.76384	3.73913	3.44137	3.68666	4.38603		3.26285	3.93533	4.04191	3.26775	4.1076	4.40336	3.35985	4.19463	4.45555		3.58326	4.38941	4.34165	3.7381	4.15293	4.36943	3.81401	4.34015	4.25165		2.99406	3.4509	4.25184	3.16598	4.032	4.17135	3.03781
	CAALFM_C107590CA		5.29779	4.9348	5.51027	5.74166	5.12668	5.77487	5.64171	5.56216	5.67304		5.27823	5.41431	5.6451	5.64591	5.64683	5.27451	5.32618	5.34589	4.80637		5.86161	5.68557	4.99209	5.23051	5.79145	5.75981	5.46857	5.41437	5.5403		5.82636	5.97836	5.77195	5.66336	4.90769	5.19242	5.24228	4.53909	4.37572		5.56755	5.99047	5.62216	5.35359	5.7735	5.63016	5.27512
	CAALFM_C107610CA		-0.11676	0.371539	0.330292	-0.831543	0.728489	-0.172487	0.650144	2.13992	1.32275		-0.514495	-0.0393836	1.40796	-0.808724	0.342985	0.93741	0.223595	0.960539	1.63749		-0.199584	1.67319	1.08586	-0.886679	2.2726	2.28225	0.34529	2.81595	2.85006		-0.432123	1.63827	1.65269	0.00396877	1.77521	2.31267	0.109618	1.71571	1.54668		-1.50733	0.552327	1.81996	-0.933546	2.32391	1.99708	0.17135
	CAALFM_C107630WA		7.23352	6.19167	6.90611	7.45978	6.4711	7.09016	6.85955	6.79995	6.63723		7.15287	7.00017	6.24791	7.12207	7.19971	6.25463	6.40135	6.51429	6.11164		7.08674	5.14898	4.26826	7.57893	5.95087	5.76594	6.50601	6.45992	6.22007		7.41667	5.46601	5.41283	7.49269	5.50693	5.81115	6.71045	6.19645	6.10441		6.94594	6.95355	5.42623	6.99094	5.92881	5.82451	6.16883
	CAALFM_C107640CA		3.69739	1.773	4.02955	3.52475	0.892703	3.98994	3.75309	1.58378	4.03289		3.68087	3.76111	2.65729	3.40969	3.72238	2.24858	4.05826	4.89308	5.39412		1.11842	-0.079011	-0.996525	1.00369	-0.0181283	-0.25229	0.800433	3.18282	3.3382		-0.1747	3.23245	3.60201	-0.333544	2.35552	2.65225	-0.440754	2.76093	2.7738		2.12096	3.71007	2.97714	2.58604	0.803075	1.99708	2.29612
	CAALFM_C107660WA		0.343403	-1.29064	0.266416	0.103121	-1.13069	0.849184	-1.02578	-0.288591	0.721324		-0.752811	0.228194	-0.33061	0.728146	0.105605	-0.825955	-0.231952	-0.197671	-0.668932		-0.439853	-1.70842	-3.13565	-3.13565	-1.52792	-0.972385	-0.883205	1.52418	1.07242		0.0436716	-1.92282	-1.74025	0.705106	-3.13565	-2.52523	0.682927	0.365306	0.437626		0.154839	0.35839	-1.5335	0.630441	-2.03348	-0.995404	-0.639458
	CAALFM_C107690CA		6.3226	5.71142	7.06868	6.54918	5.81903	7.43081	6.55763	6.23942	7.23094		5.68176	6.23976	6.77348	6.00911	6.58305	5.6826	6.42985	6.64055	5.21607		6.40875	6.66406	5.28007	5.83073	6.43877	6.4382	6.29633	6.73035	6.89948		6.58785	6.72987	6.85705	6.3042	4.92581	5.09952	6.52599	5.42248	5.42228		6.65808	6.81463	6.80369	6.66314	6.69014	6.86248	6.5588
	CAALFM_C107780WA		5.50608	5.75746	5.63889	5.67633	5.77408	5.96876	5.74393	6.48811	6.13968		5.90733	6.09161	6.05439	5.97518	6.07057	6.1303	6.12134	6.1395	5.51216		5.88005	6.06755	6.10979	5.37855	6.66071	6.76793	5.89451	5.70007	5.7955		5.79235	6.26288	6.08525	5.75002	5.84545	6.07626	6.03011	5.26297	4.92649		5.42938	6.03281	6.39881	5.07538	6.5465	6.31615	5.47794
	CAALFM_C107790CA		4.45945	4.03017	4.21513	4.31442	4.48564	4.22331	3.44567	4.53105	3.80432		4.10616	3.8271	1.91405	4.18344	3.67245	2.05891	2.78893	2.93213	4.73458		3.18728	1.19673	-0.877651	4.61936	0.703321	-0.04168	2.2962	5.4668	5.56098		5.85984	0.155093	0.619383	5.75422	0.114099	0.792327	5.05659	5.40569	5.25229		3.83768	3.2879	0.0571464	4.7387	0.290289	0.556922	2.16066
	CAALFM_C107810CA		2.90796	4.81745	3.06875	1.93621	4.35273	2.53848	3.10056	4.88088	3.4576		3.55895	3.5047	3.61535	2.69066	3.29272	4.91841	4.03526	4.17954	4.2183		4.42549	4.91471	5.43883	3.25859	4.80211	4.9228	4.80963	4.12745	4.01689		3.95951	4.99343	4.8235	2.85311	4.98142	5.17517	4.29545	4.11911	4.27617		4.45683	3.59733	5.14736	4.09328	4.65717	4.16617	4.56715
	CAALFM_C107820WA		2.89681	3.94431	3.17694	3.34554	3.61909	3.16578	4.08638	4.58982	4.06907		3.4646	3.4878	3.65135	3.45549	3.71535	4.22938	4.37639	4.31851	5.08046		3.47415	4.1996	4.28429	2.59259	4.3617	4.37153	3.83292	4.79609	4.8356		3.70571	4.64712	4.50774	3.86778	4.70611	4.7877	4.68808	4.86398	4.9812		3.12576	3.66183	4.10905	2.99113	4.49549	4.0301	3.88465
	CAALFM_C107830CA		1.71806	3.80511	2.70909	1.61294	3.91804	2.76432	2.38823	4.16422	3.32885		2.49993	2.56815	3.72078	1.84768	2.92954	3.6436	2.49736	2.88355	2.09833		1.7504	4.18443	3.10093	1.86885	4.90386	4.97821	2.17827	3.76291	2.81742		2.12456	4.71184	4.70535	1.74671	4.25403	4.75285	2.43887	2.60954	2.53466		1.68146	2.51321	4.49725	1.17962	5.15665	5.54983	2.04232
	CAALFM_C107840WA		5.76239	6.71602	5.60055	6.20057	7.058	6.07791	6.19512	7.59584	6.44941		5.95769	5.8925	6.64435	5.92993	6.16645	7.37438	6.22559	6.07336	6.20984		5.67277	7.16624	7.08821	5.60701	7.66156	7.57389	5.80117	5.85017	5.76016		6.11619	7.23046	7.08404	6.03182	7.92319	8.0068	6.01551	6.17902	6.26246		5.79234	6.11446	6.90962	5.18304	7.63735	7.31453	5.96537
	CAALFM_C107850CA		0.276196	1.40636	1.23039	0.411619	0.651843	0.0397747	1.84066	2.13992	1.68985		2.1987	1.7453	1.81593	1.36217	0.725299	2.28236	2.69813	2.24062	2.69675		1.94649	1.93731	2.37067	1.89275	1.21862	1.59307	2.69969	2.83381	2.39914		1.3095	1.63827	2.28565	1.03464	2.23702	1.59471	2.56187	3.01784	2.62904		1.65989	1.46343	2.93952	0.969252	1.56159	2.56827	2.08785
	CAALFM_C107860WA		0.407618	1.30666	0.391459	-0.289807	1.11854	-0.900483	1.6474	0.979809	1.7088		1.16711	1.65734	1.93757	0.32946	0.725299	1.2693	2.83227	2.65662	1.8398		1.54558	1.27521	0.984884	0.913105	0.650765	0.58435	2.91983	2.94478	2.1335		1.13026	1.70614	1.68079	0.959043	0.31466	0.0182322	2.47347	2.19421	2.20761		1.68146	1.49524	2.22928	0.630441	0.569346	1.7141	2.18879
	CAALFM_C107920WA		4.13371	2.92723	3.48123	4.53762	3.2018	3.38556	3.96215	3.27236	2.91313		4.50195	3.92452	2.99658	4.53945	3.90025	4.9033	3.63737	3.3626	4.53919		4.61043	1.52047	1.67754	5.32905	2.86362	2.81592	4.26128	3.29341	3.20996		4.4736	2.39569	2.42509	4.59505	4.27222	4.64986	3.54248	4.97319	4.84689		5.11951	3.81464	2.67095	4.92294	2.75881	3.45583	4.35081
	CAALFM_C107950CA		4.81064	2.42346	4.73508	4.64119	2.67174	4.14519	4.18375	2.00823	4.02062		4.97751	4.96257	3.06225	5.16749	5.01696	3.28551	4.20973	4.35905	4.78447		4.09046	2.69082	0.250911	5.34212	1.48193	1.35335	3.6382	5.75264	5.64708		4.30773	2.29643	2.45794	4.47805	1.1972	1.25767	4.4995	5.47399	5.41788		4.69813	4.35943	2.28177	5.49303	1.69838	2.55246	4.00818
	CAALFM_C107960WA		3.87443	2.04461	3.73239	3.61797	2.08024	3.91572	3.39482	1.27548	3.44636		3.96066	4.00393	2.37669	4.16976	3.90643	1.24209	3.22265	3.5139	4.3763		3.40306	1.86302	-0.396901	4.08345	1.02573	0.706043	2.87841	5.7146	5.94777		3.61202	1.35788	1.93527	3.90351	0.00229105	0.979354	3.91816	4.90979	5.05105		4.23046	3.5826	2.31573	4.77694	1.33783	1.28727	3.27931
	CAALFM_C107980CA		6.95401	8.08011	7.54809	5.56758	8.02508	6.77522	5.30456	6.369	6.00825		6.69062	7.09181	7.93403	6.36944	6.64458	5.61792	4.73435	5.67706	6.18591		6.419	7.67957	5.72373	6.00942	7.48753	7.58087	5.50985	4.40035	6.29261		5.09736	6.56127	7.93275	5.04693	6.99314	7.17535	3.8095	5.32768	5.05389		1.84329	6.63267	7.5375	3.80687	7.40996	6.95968	1.7903
	CAALFM_C107990CA		6.60443	8.18268	7.05029	5.06749	8.14038	6.26499	6.06525	5.3279	6.24075		6.36928	6.89993	8.07856	6.59254	6.76604	5.92214	5.86118	6.86254	8.10888		5.84583	6.87642	5.44121	5.86133	4.46043	4.6621	5.98022	6.02355	6.22682		4.98533	6.46578	7.64071	5.35225	5.29491	4.96426	5.39268	7.12242	6.80098		2.95031	6.40667	7.42044	3.80158	5.11108	5.89672	4.19658
	CAALFM_C108040WA		4.15257	6.50169	4.78722	4.26724	6.52111	5.0331	4.45595	5.93511	5.20423		4.07	4.87753	6.23135	4.35438	5.0592	5.06341	5.67434	5.98546	4.87935		5.05504	5.28084	5.15201	5.07338	5.34948	5.24741	5.75499	5.29053	5.50913		4.82754	6.23634	6.68943	4.82536	5.75131	5.44699	5.53461	5.08723	5.068		5.29066	4.95894	5.68116	4.89837	5.59865	5.72577	6.24448
	CAALFM_C108050WA		7.82144	6.55788	7.578	8.03988	6.39305	7.78509	7.31028	7.12407	7.28966		7.90656	7.8505	6.96291	8.06689	7.94765	6.89482	7.64939	7.61127	6.96768		7.94779	5.31839	5.31948	8.43176	6.44329	6.50415	7.67682	7.24005	7.26558		7.94535	5.93537	6.14068	8.10337	6.5837	6.56866	7.74402	7.04627	7.05586		8.30273	7.84437	5.92205	8.2762	6.41038	6.17357	7.70466
	CAALFM_C108080CA		7.74544	6.07405	7.15156	7.90996	5.88915	7.25598	6.94724	6.67795	6.54604		7.3734	7.32735	6.27586	7.39317	7.30236	6.55676	6.55397	6.59004	6.22438		7.80169	4.78996	5.27206	8.37748	6.15806	6.12492	7.23912	6.41318	6.27368		7.53964	5.35938	5.24652	7.60661	6.47664	6.31215	6.69128	6.51446	6.5406		8.08636	7.31447	5.70698	7.94303	6.16619	6.21433	6.98526
	CAALFM_C108110WA		8.16784	6.24651	8.07319	8.26253	5.85323	8.04031	7.70184	5.76534	7.60168		8.21884	8.11376	6.71836	8.33488	8.17534	6.6772	7.88662	7.82211	7.59547		7.56607	5.21765	5.42444	7.96481	5.48512	5.44826	7.47624	7.71074	7.72491		8.06665	5.58045	4.95588	8.186	5.468	5.27233	7.95206	7.7349	7.78537		7.88671	7.9078	5.145	8.20536	5.60447	5.85866	7.57013
	CAALFM_C108140WA		3.93015	3.35083	3.63458	3.23217	3.78977	2.97252	4.03037	3.21377	3.60137		4.41811	4.22401	3.88706	3.83055	3.54346	3.56343	4.61843	4.47015	3.80982		4.12769	3.21349	3.48059	4.13946	2.74327	2.9202	4.43705	4.13467	3.34585		3.82842	3.3938	3.37574	3.49212	3.91122	3.53856	4.31784	4.10441	3.99822		4.01379	3.99791	4.17066	3.96192	3.52745	4.28573	4.05095
	CAALFM_C108150CA		0.691744	2.72323	1.08983	-1.00605	2.81922	1.00895	0.961021	3.53415	2.17163		1.26634	1.56367	2.84313	-0.223345	1.55391	2.22097	1.77965	2.16133	1.32331		1.96306	3.29109	2.23434	0.542029	2.95315	3.42446	2.19186	2.6034	1.95497		1.0981	2.88004	3.37574	0.452914	2.23702	2.20428	1.52489	1.79108	0.749187		1.61576	1.80548	3.15651	1.44688	3.18857	3.10115	1.71493
	CAALFM_C108160WA		6.33194	6.56059	6.51544	6.26324	6.47597	6.57483	6.30543	6.37792	6.54867		6.60238	6.65888	6.52812	6.52343	6.57155	6.22801	6.48436	6.5103	6.28542		6.47929	6.54537	6.32002	6.4788	6.55475	6.51251	6.53362	6.53415	6.58613		6.40864	6.51076	6.43172	6.43639	6.31785	6.32299	6.44984	6.2273	6.15684		6.47688	6.71434	6.43499	6.41271	6.47529	6.5903	6.48888
	CAALFM_C108180CA		6.87813	8.11461	7.30026	7.16833	7.94293	7.46335	7.39636	8.00828	7.73195		6.28994	6.49411	7.95056	6.47143	6.72988	7.75037	7.22144	7.15026	7.60938		7.00707	8.47195	8.62518	6.53303	8.09803	8.13624	7.34782	7.64463	7.81876		6.89457	8.5919	8.32475	6.86504	8.38165	8.13382	7.48891	7.53015	7.6587		7.36953	7.05109	8.51267	6.99848	8.06852	8.27059	8.14776
	CAALFM_C108240CA		6.78752	6.24763	6.56607	7.32457	6.77371	7.13993	6.98641	6.64137	6.74381		5.65302	5.74917	6.68227	5.72389	5.63509	6.33167	6.31519	6.17273	5.00881		6.8677	6.67042	7.02126	6.2106	6.6005	6.64397	6.29711	5.15151	5.11389		6.82443	5.68927	6.22302	6.46826	6.12112	6.44312	6.14726	5.04935	5.26459		7.02925	6.32161	6.84059	6.80387	6.75781	7.08722	6.10844
	CAALFM_C108340CA		5.94387	6.60411	6.22433	5.98127	6.65967	6.11058	5.60063	6.36564	5.83589		5.59056	5.84684	6.31118	5.63379	5.94702	5.83946	5.2399	5.38589	5.02343		5.74642	6.37207	6.21943	5.62139	6.1651	6.17979	5.77092	5.15684	5.073		6.1212	6.61523	6.69202	5.87868	6.12779	6.08138	5.38966	4.98928	4.81378		5.92031	6.04092	6.50565	5.43613	6.26863	6.29017	6.06737
	CAALFM_C108350CA		11.861	9.4035	10.9365	11.7502	9.48699	10.7156	10.5632	9.57268	9.60508		11.1572	10.6109	9.30443	10.9586	10.4973	9.93156	9.4242	8.9936	7.16609		11.6021	8.47896	8.81892	11.8723	9.37764	9.41143	10.1327	5.75966	6.23713		11.0116	8.32428	8.47636	10.7847	10.2875	10.3622	8.82041	6.70919	6.65718		11.4613	10.249	8.74745	11.2887	9.499	9.532	9.71386
	CAALFM_C108390CA		5.52611	6.56711	5.53598	5.6379	6.5882	5.78226	6.33944	6.63859	6.40291		5.72892	5.73133	6.1842	5.82187	5.70949	6.08317	6.27059	6.25381	6.54261		5.76071	6.61398	6.84881	5.531	6.56544	6.63154	6.00641	6.26888	6.28864		6.03251	6.74997	6.67466	6.06036	6.65361	6.53643	6.31484	6.12663	5.98901		5.75849	5.77703	6.67793	5.59134	6.62202	6.33706	6.21913
	CAALFM_C108440CA		3.51506	3.9608	3.07808	1.91187	4.21965	2.04337	3.89054	3.67109	3.70406		4.25453	4.02165	3.61535	3.1834	3.20512	4.04489	4.49912	4.33215	2.74794		4.5623	3.83527	3.95114	4.33966	2.86362	2.89483	5.15661	3.68143	2.60438		3.70571	3.7506	3.83555	2.55237	3.36222	3.63913	4.23624	3.38519	3.10468		4.68217	3.86421	3.80871	4.49503	3.57561	4.3648	4.68785
	CAALFM_C108470WA		6.79279	5.54784	6.37958	7.06244	5.98989	6.63629	6.80007	6.279	6.27769		6.53432	6.31765	5.90281	6.63297	6.33527	6.03741	6.40942	5.99406	5.48827		7.01603	5.34592	5.73155	7.53784	5.82311	6.04356	6.3781	5.05205	4.9123		6.92983	4.89264	5.37892	6.99611	5.75348	6.0608	6.20674	5.5519	5.43541		7.15936	6.75104	5.70218	6.90784	5.93036	5.94897	6.22508
	CAALFM_C108490WA		6.78676	7.29992	6.71931	6.94291	7.32962	6.96176	7.06982	7.35959	7.02597		6.45679	6.57135	7.31239	6.47143	6.58221	7.3136	6.57963	6.44693	5.92296		6.85499	7.2687	7.86151	6.66206	7.55968	7.59915	6.66914	5.96095	5.91215		7.17116	7.53652	7.3554	7.10971	7.83619	7.65703	6.91598	6.07856	6.1248		6.9844	7.0193	7.54064	6.60566	7.52635	7.63567	6.38102
	CAALFM_C108520CA		7.31217	5.15503	6.61016	7.5384	4.96502	6.87885	6.66174	4.46979	6.03194		7.44133	7.03113	5.45445	7.47375	7.19214	5.26441	6.42632	6.31118	5.66779		7.03869	3.84816	2.90757	7.97813	3.59849	3.73442	5.95254	5.79996	5.62525		7.07941	2.38192	3.53816	7.58517	3.55287	3.87544	6.32829	6.11201	6.10578		7.38809	6.94565	2.69695	7.66431	3.59131	3.35918	6.07493
	CAALFM_C108530WA		3.35328	5.0459	3.32538	3.60285	5.08647	3.79995	4.2134	5.35526	4.37932		2.66662	3.29918	5.03386	3.15592	3.22039	4.07604	3.77145	3.67657	4.28913		4.18885	5.22756	5.15492	3.98238	4.62341	4.65354	4.32125	4.45611	4.39195		4.10093	5.0102	4.8882	3.96277	4.61496	4.17253	4.34923	4.20522	4.35193		4.99412	4.19215	4.82225	4.20969	4.66831	4.91191	5.63186
	CAALFM_C108540CA		8.15533	8.5062	8.27865	7.92106	8.48602	8.06515	7.43283	8.46309	7.7064		7.63053	7.75661	8.12923	7.53281	7.65023	8.09852	7.09202	7.02323	7.18803		7.62519	8.54008	8.91939	7.4429	8.33273	8.32572	7.34744	6.79222	7.13648		7.71523	8.56245	8.56526	7.32215	8.79237	8.54138	7.21247	7.31027	7.40614		7.74346	7.579	8.26264	7.55892	8.26336	8.23048	7.74162
	CAALFM_C108610CA		11.5342	9.45728	10.9375	10.9561	8.82725	10.2522	9.54948	7.60395	8.78859		11.3568	10.9244	9.20829	11.0129	10.6211	9.81205	9.1761	8.77777	8.54038		10.237	7.85909	7.94998	10.8884	7.14982	7.13395	8.65603	7.95897	8.28109		10.5209	7.32614	8.38591	10.2167	8.32541	8.20733	8.60015	9.67824	9.62734		10.7471	10.1998	8.72886	10.5607	7.51043	8.56534	8.73365
	CAALFM_C108630WA		6.6738	5.56592	6.76697	6.67111	5.37874	6.778	5.77693	4.68993	5.72746		6.49991	6.40801	5.49663	6.60276	6.48844	5.25933	5.4938	5.50709	5.57729		6.18297	5.07412	4.33132	6.76681	4.80211	4.83214	5.17212	5.95076	6.26059		6.43785	4.57634	5.36383	6.7548	4.66539	4.99712	5.92361	6.28493	6.10029		6.43781	6.43155	5.15676	6.85264	4.71565	4.92425	5.17111
	CAALFM_C108660CA		4.25211	4.46727	4.10531	4.1368	4.15169	3.7746	4.11808	4.03483	3.75961		4.5421	4.31306	4.24851	4.39412	4.18606	4.85023	3.98334	3.70774	4.58495		4.43146	4.21461	4.71703	4.78176	3.69897	3.65352	4.1681	3.93821	3.94821		4.12427	3.86884	3.81668	4.06997	4.49512	4.58289	3.90132	4.83459	4.94496		4.76784	3.89435	4.47864	4.78768	3.85468	4.56322	4.22062
	CAALFM_C108680CA		5.86316	6.42848	5.86868	5.72778	6.4898	5.87161	5.94036	6.51868	6.19782		5.84983	6.05335	6.26776	5.78497	5.97082	5.55437	5.95852	5.94164	4.9898		6.02126	6.58153	6.09321	6.1312	6.20779	6.26518	6.29397	5.70371	5.37726		5.84659	6.24587	6.57617	5.69137	5.81475	5.81729	5.99878	5.1021	5.18137		5.89399	6.20862	6.62727	5.72448	6.33426	6.61525	6.06263
	CAALFM_C108690WA		6.23461	4.961	5.41046	6.18795	4.81492	5.41236	4.9033	4.32969	4.28639		6.42582	5.86822	4.66256	6.36144	5.92281	5.84173	5.18871	4.84155	5.58716		6.11044	3.88617	4.51456	6.91348	3.8811	3.94684	5.15834	4.36394	3.89706		6.09496	3.70709	3.86033	6.29942	5.25888	5.27902	5.0867	5.76317	5.65694		6.18384	5.56668	3.62453	6.30934	4.02624	4.35116	5.03247
	CAALFM_C108700WA		7.62484	7.10719	7.44738	7.64468	6.94108	7.4708	7.32491	7.09258	7.19796		7.50494	7.33579	7.06656	7.56277	7.35305	7.13976	7.65317	7.38185	6.79529		7.83443	7.27647	7.27923	7.92697	7.30721	7.26783	7.78781	6.52525	6.48499		7.7657	6.95986	7.05347	7.71399	7.07918	7.13901	7.68389	6.52185	6.44653		7.89942	7.33988	7.1338	7.86973	7.19748	6.80899	7.62584
	CAALFM_C108710WA		4.72188	4.28281	4.31717	4.69923	4.55041	4.4993	4.56839	4.22975	4.22522		4.64095	4.61107	3.84414	4.74401	4.57186	4.59731	4.27794	4.23868	5.04406		4.58657	4.38797	3.93093	5.1547	4.29905	4.23665	3.87565	4.92245	5.09813		4.51986	3.64503	4.26483	4.6799	4.07907	4.50507	4.21935	4.91822	4.88246		4.65789	4.36375	3.88986	5.03763	4.25543	4.23216	3.79142
	CAALFM_C108730WA		4.73132	4.85028	4.82927	4.6705	4.82804	4.66442	4.97182	5.07714	5.00602		4.57151	4.59143	4.87238	4.51802	4.49186	4.7596	4.95136	4.98948	4.66437		4.91939	5.22756	5.0526	4.61936	5.27113	5.22976	4.91785	4.57771	4.46612		4.7953	4.95209	4.90914	4.57619	5.20307	5.24978	4.75992	4.76152	4.609		5.62573	5.27065	5.4899	5.26219	5.1138	5.26221	5.69205
	CAALFM_C108760WA		6.15851	5.53321	6.14663	6.37873	5.76273	6.41162	5.86363	6.1404	6.00058		5.76895	5.79282	5.67864	5.94205	5.96639	5.73477	5.60106	5.4685	4.56796		6.70604	5.94537	5.69205	6.39656	6.15452	6.14658	5.42032	4.83207	4.84642		6.52963	5.33636	5.64451	6.09388	5.62252	5.95048	5.4846	4.77705	4.63198		6.51417	6.03416	5.69574	6.23771	6.00554	6.01679	5.14622
	CAALFM_C108770WA		4.38963	4.67478	4.33285	4.9824	4.77029	5.10561	5.53169	5.0156	5.60642		4.17589	4.33212	4.85704	4.87339	4.8791	4.81835	4.66412	4.93986	5.22115		3.82634	4.42717	4.44498	3.72586	4.49439	4.58488	4.01214	5.29537	5.2768		5.09736	5.24423	4.59154	5.15251	4.89405	4.82783	5.30734	5.25855	5.37767		2.83955	4.96179	4.53378	3.0096	4.5162	5.03078	3.796
	CAALFM_C108780WA		6.40159	7.19869	6.6677	7.00822	7.29696	7.09388	6.98457	7.79589	7.16748		6.38592	6.53889	7.34464	6.56756	6.817	7.50601	6.72469	6.74509	6.80861		7.1213	7.47293	7.69816	7.17397	7.99902	8.0359	6.77564	6.8872	6.91272		7.19844	6.98216	7.27876	7.08214	8.00886	8.01985	6.85987	6.84803	6.96151		7.20615	6.97133	7.57698	7.21489	7.94715	7.65384	6.95794
	CAALFM_C108800WA		5.69323	6.194	5.85788	6.0678	6.30193	6.30017	5.87295	6.33046	5.9636		4.71308	4.96257	5.71482	4.79835	5.18154	6.52184	5.39789	5.30289	5.00881		6.42798	6.64663	6.64361	5.44269	6.22923	6.14658	5.80006	5.03671	5.28677		6.22909	5.95759	6.31442	5.77228	6.39598	6.49005	5.54006	5.46443	5.4783		7.1584	5.71083	6.44461	6.55626	6.22777	6.76165	6.70575
	CAALFM_C108820CA		4.43655	4.01445	3.93087	4.4516	4.18607	3.71404	4.03512	3.98315	3.79549		3.91552	3.7931	3.73428	3.90397	3.53551	3.77754	3.9542	3.44861	3.5111		4.25764	4.1007	4.91185	4.44444	4.12215	4.09901	4.01978	3.27393	3.39828		4.42905	3.83387	3.92638	4.14864	4.45852	4.53148	3.56405	3.90396	3.88164		4.06391	3.55267	3.99839	3.96192	4.04346	3.91117	3.95185
	CAALFM_C108830CA		-3.13565	-1.51551	-2.57146	-2.04797	-2.32546	-1.97469	-3.13565	-0.830416	-2.32876		-2.5814	-3.13565	-3.13565	-3.13565	-2.49064	-2.29444	-3.13565	-2.49847	-2.6383		-2.01523	-1.43414	-1.08159	-3.13565	-0.939196	-1.40468	-2.67466	-3.13565	-3.13565		-3.13565	-3.13565	-3.13565	-3.13565	0.217862	-0.90702	-2.31097	-2.53532	-1.18359		-3.13565	-2.51237	-1.5335	-3.13565	-2.03348	-1.19443	-3.13565
	CAALFM_C108840WA		2.92999	4.10627	3.11482	3.34554	4.49115	3.3462	2.59545	3.97729	2.7581		2.48627	2.97221	4.04158	2.36231	2.70669	4.52578	2.52404	2.53608	3.78552		2.70624	4.22947	4.63609	2.60711	3.93154	4.01907	2.46241	2.4027	2.98353		2.9157	3.8288	4.32839	2.30003	4.737	4.86391	2.03775	3.76756	3.61571		2.68797	2.55909	4.51928	2.3885	3.98522	4.25675	2.28313
	CAALFM_C108860CA		4.482	5.40851	4.27316	4.60369	5.28985	4.3728	4.83954	5.29766	4.57666		4.36686	4.31785	5.05283	4.71292	4.56796	5.86866	4.86008	4.59985	5.64637		4.61306	5.55305	6.02173	4.47247	5.5331	5.73052	4.67579	4.58564	4.74595		4.63081	5.52514	5.49821	4.68871	6.49998	6.49293	4.9064	5.27396	5.2198		4.7953	4.43929	5.63146	4.55599	5.55126	5.31937	4.82634
	CAALFM_C108890CA		2.7682	2.02383	2.40237	2.83917	2.48554	2.55584	2.44646	1.31317	2.0873		3.35615	2.96001	2.26956	3.20143	2.94163	2.08976	2.79989	2.79439	1.32331		2.56139	1.42042	0.696376	2.7316	1.21862	1.27684	2.49566	1.47951	1.56713		2.64221	2.22109	1.86352	2.65175	0.978273	1.89123	2.68509	1.88582	1.57857		2.75052	1.83063	2.07918	2.96297	1.00416	1.94959	2.34693
	CAALFM_C108900WA		3.95185	5.09154	4.15466	4.06688	5.04961	4.23413	4.28297	4.39266	4.05433		4.57796	4.48473	4.98107	4.45553	4.64765	5.61129	5.23183	5.39025	6.49994		4.37993	5.86835	5.90796	4.2546	5.39213	5.49333	5.51661	5.64551	6.00806		3.79369	5.4496	5.32874	3.70955	6.0385	5.73852	4.63303	6.31716	6.50162		3.65896	4.59053	4.66473	3.90879	5.2732	4.95464	4.54284
	CAALFM_C108910CA		4.05068	3.42403	4.30927	4.12626	3.41392	4.50378	4.0112	3.96551	4.48898		4.05157	4.32262	3.65845	4.16518	4.38075	2.75137	3.83142	4.04244	3.50516		3.45671	3.94136	2.89371	3.71919	3.99088	4.08786	3.43606	5.00948	5.31432		3.8037	3.80836	4.48002	4.34703	2.66185	2.78362	4.139	4.00239	3.80283		3.77886	4.29763	3.82058	3.88398	4.16912	3.4643	3.36192
	CAALFM_C108920WA		6.81293	4.93062	6.73561	7.08438	4.59715	6.9421	6.53495	4.50279	6.30828		7.01521	6.75737	5.49267	7.15484	6.99585	5.02002	6.57565	6.45734	5.63418		6.69802	4.1996	2.21217	7.65951	4.20194	4.31526	6.17327	6.286	6.26967		6.93382	3.4996	4.40198	7.43326	3.87993	4.26986	6.7442	6.25419	6.13824		6.76331	6.90848	3.51185	7.14352	4.01464	3.63163	5.76276
	CAALFM_C108930CA		6.45194	4.74629	5.87806	6.52331	4.61745	5.87852	5.64638	4.90268	5.13765		6.21636	5.7367	5.04473	6.17208	5.69527	5.6545	5.6965	5.15212	4.90439		6.46408	3.72075	3.80329	7.35638	4.57769	4.58488	6.08862	5.05966	4.71675		6.20476	4.53027	4.21285	6.27137	5.21252	5.21993	5.59347	5.45287	5.26214		6.53505	5.79632	4.51928	6.49858	4.49131	5.56172	5.76976
	CAALFM_C108960WA		5.14088	1.74788	5.64047	3.94024	2.13758	4.29741	4.9265	2.38969	5.11475		4.58438	4.86122	3.66551	4.04548	4.76801	-0.261355	3.60024	4.56177	0.361396		4.46675	2.24089	-3.13565	4.1593	0.0645542	0.706043	4.24181	5.0785	4.58075		5.44774	-0.389121	0.883968	4.39801	-2.36222	-1.50022	4.1354	1.36735	0.908219		4.66061	5.00663	2.13731	4.26838	1.56159	1.97353	4.50138
	CAALFM_C108970WA		7.21906	4.9746	6.59154	7.13717	4.39449	6.18776	6.56648	4.21489	5.88251		6.90083	6.51094	4.73818	6.84572	6.63064	4.22938	6.25376	6.26214	5.36417		6.06798	2.85313	1.57705	7.12877	1.106	1.23702	5.94454	5.59274	5.02617		6.91375	1.79194	2.21054	6.728	1.24711	1.55112	6.40871	5.12413	5.08198		6.15329	5.82163	2.96649	6.45038	2.43251	3.47272	5.97651
	CAALFM_C109000WA		4.58278	4.69792	4.64375	4.86529	4.49115	4.99543	5.35293	5.13354	5.33799		3.87417	3.88633	4.89958	4.19248	4.58348	5.35609	4.77933	4.8823	5.29069		3.79428	5.22014	5.18369	3.49553	5.31823	5.25822	5.10726	5.32933	5.34136		5.17071	6.07241	5.60106	4.83948	5.65754	5.32072	5.29611	4.91597	4.93883		4.06391	4.74406	5.73862	3.66453	5.35136	5.31235	5.29596
	CAALFM_C109020WA		8.21851	6.19167	8.35734	8.40458	6.03962	8.63148	7.58478	6.8505	7.82725		8.17348	8.31916	7.07188	8.47306	8.53301	6.39865	7.99727	8.10774	6.52511		8.07689	3.79721	2.58421	8.56579	5.92925	6.0147	7.88577	7.39511	7.36366		8.14843	5.03361	5.17751	8.31809	5.62015	5.75942	8.06592	6.76712	6.79335		8.63823	8.40443	4.80284	8.85955	5.96994	5.23275	8.16313
	CAALFM_C109060CA		1.86252	4.67145	2.88635	2.1799	4.80167	3.18822	4.1491	5.13354	4.22193		2.48627	3.00821	4.68358	2.19956	3.20512	4.82753	4.29972	4.3546	3.71524		3.74722	4.94504	4.01656	2.56311	4.65644	4.68818	4.80123	4.69957	4.43059		3.11368	5.56133	5.29323	2.95391	4.20437	4.3736	4.52721	4.14486	4.1278		3.65896	3.56771	5.35187	2.65805	5.10836	5.84087	5.41266
	CAALFM_C109070WA		5.00219	5.49573	5.54543	5.29626	5.35174	5.77598	5.54574	5.38433	5.74614		5.61587	5.67644	5.80694	5.9095	5.93406	5.88766	5.03257	5.13769	4.69756		5.28993	5.8412	4.68238	4.13145	6.0114	6.09599	5.64369	5.13252	5.51049		5.57405	6.28179	6.25748	5.6514	5.42799	5.68339	5.24195	4.33177	4.21154		4.93698	5.92948	5.85608	4.31813	5.98011	5.64421	5.49916
	CAALFM_C109110WA		2.86286	2.16337	2.91058	3.10912	2.10919	3.23207	3.00691	2.35397	2.79402		2.76039	2.51909	2.44393	2.76531	3.04616	3.19619	2.74424	3.05786	2.99677		3.17311	2.54005	2.51346	3.63668	2.94225	3.00565	2.9759	2.78875	2.70297		3.02237	2.96561	2.39147	2.94414	3.56275	3.70691	2.6145	2.87503	2.80109		4.0721	2.70226	2.97714	4.22952	2.71648	2.83977	3.74007
	CAALFM_C109130WA		7.05081	5.93072	7.24722	6.74788	5.91398	6.88229	6.66787	6.26103	6.80505		6.71132	6.86763	6.33129	6.34226	6.39146	5.72169	5.68176	5.73981	5.48978		6.668	6.73433	5.83671	6.38923	6.80823	6.88047	5.91718	6.74011	6.78315		5.94932	6.35032	6.95623	5.83969	6.0683	6.34656	5.42545	5.89191	5.74534		5.95504	6.69991	5.86155	6.26198	6.71544	6.22185	5.1318
	CAALFM_C109210CA		8.51276	6.89474	8.61712	7.99352	6.26702	7.92691	7.27858	6.13909	7.23314		7.94483	7.93826	6.79521	7.46538	7.45097	6.51333	6.35288	6.37517	5.81067		7.43113	6.14012	5.682	6.83006	6.2777	6.22375	6.26533	6.36871	6.3355		7.52535	5.81756	6.42135	6.57261	6.36946	6.29794	6.39449	6.51908	6.53553		7.66443	7.73245	5.81184	7.5834	6.28321	6.38247	6.45527
	CAALFM_C109220WA		6.93711	6.82888	6.69069	6.74271	6.51436	6.63833	7.00045	7.33804	6.93238		6.28206	6.17844	6.44542	6.20598	6.19199	6.69361	6.52372	6.4932	6.91098		6.59146	6.79052	8.01344	6.12491	6.40612	6.2958	6.89935	6.52319	6.32296		7.00331	7.96545	7.28392	6.6445	7.1862	6.89715	6.7495	6.6673	6.86055		6.45747	6.80519	6.74645	6.04747	6.43016	6.42759	7.14453
	CAALFM_C109240CA		3.50775	3.17351	3.16823	3.99918	2.71005	3.87482	2.41764	5.72045	4.00921		1.60647	1.7453	3.13527	2.13722	2.40857	4.9033	1.68825	1.79177	3.78061		1.91276	2.82732	3.99075	1.96216	5.71047	5.71973	0.903144	1.78503	2.3081		2.50176	3.34495	2.84079	1.74671	7.58406	7.47754	0.867697	2.50895	2.20761		1.93594	2.16324	3.68424	1.96507	5.67064	5.70625	1.09656
	CAALFM_C109280WA		5.27387	5.05104	5.20858	5.09207	4.59203	5.21071	5.15977	4.97795	5.12713		5.48636	5.55188	4.89958	5.32796	5.2018	4.33294	5.52054	5.34387	5.20292		5.37444	5.43835	5.15783	5.25491	5.4567	5.58542	5.42032	5.51186	5.89531		5.25882	5.22315	5.31312	5.30342	4.71056	4.53521	5.53051	4.74582	4.81378		5.41336	5.23577	5.06739	5.69626	5.3765	4.64749	4.94653
	CAALFM_C109300CA		-2.54346	-0.390709	-1.85133	-2.49165	0.192232	-2.44141	-2.17397	-0.830416	-2.32876		-2.5814	-2.47488	-0.869301	-3.13565	-3.13565	-0.261355	-3.13565	-3.13565	-1.73157		-2.30156	-1.20377	-0.147237	-1.05935	-0.299086	-0.143145	-3.13565	-2.3113	-2.17589		-3.13565	-0.211622	-1.46928	-3.13565	0.571286	0.179608	-3.13565	-2.11266	-1.18359		-1.50733	-3.13565	-0.793121	-3.13565	-0.0560113	-0.664594	-2.30892
	CAALFM_C109310CA		3.19853	6.24315	4.35221	3.7126	5.98795	4.83407	4.44884	5.95164	5.10585		2.43031	3.88633	6.26195	3.07996	4.12373	5.70892	3.30187	4.49461	5.87541		4.08669	6.59115	6.36467	3.43171	6.24261	6.27382	4.12624	5.7158	6.12269		4.00792	7.22998	6.6877	3.69797	5.97512	5.98365	4.44823	5.10948	5.19172		4.69548	4.36805	6.80665	4.28743	6.16357	6.43299	5.67102
	CAALFM_C109320CA		6.61211	5.98682	6.79058	7.75312	6.2525	7.99331	6.74095	6.07059	7.01413		6.13226	6.26902	5.44423	6.44139	6.39806	4.67056	4.53235	5.11315	5.45323		5.93148	6.59689	6.37093	6.57518	6.78403	6.78184	4.72101	7.16885	8.53679		5.29118	4.98207	6.80086	5.56958	5.12514	5.56126	4.2825	6.33406	6.27224		5.71209	5.92598	5.48804	6.36509	6.48162	4.17652	3.98831
	CAALFM_C109330WA		5.08306	2.54511	4.8755	4.95884	2.55031	4.99861	4.16653	1.70216	4.35111		5.34974	5.42074	3.40365	5.63545	5.59162	2.87165	4.0491	4.42418	4.65636		4.15319	1.93731	-1.08159	5.72985	1.45153	0.305029	3.34168	6.25404	6.59097		4.79781	1.49211	1.40568	5.13544	-0.396954	0.101175	4.54901	5.36722	5.45272		4.27725	4.97313	0.4114	5.33723	0.631423	0.678431	2.89998
	CAALFM_C109340CA		3.69308	5.74164	3.97649	3.83414	5.29301	3.86092	5.10433	5.62439	5.14462		3.14638	3.75829	5.24889	3.07996	3.67245	6.08317	4.82564	4.98661	6.35394		4.07148	5.6972	6.5812	3.06182	5.10038	5.21958	5.27307	5.23114	5.03566		4.1944	6.54977	5.59922	3.8626	6.08898	5.9151	4.90851	5.45481	5.48462		3.5865	4.15554	6.24427	3.03687	5.24369	5.88256	5.83462
	CAALFM_C109350WA		7.86211	6.51385	7.80045	7.67075	6.28458	7.64056	7.34083	6.31429	7.29751		8.16172	8.25405	6.82625	8.27998	8.22351	6.46414	8.02	8.05552	6.78919		7.63071	6.084	5.7296	8.39745	5.94952	6.05363	7.61669	7.66035	7.39518		7.73432	6.03661	6.26655	7.81862	5.39239	5.35493	7.77035	7.16436	6.98995		7.6695	7.87379	6.027	7.84777	6.12228	6.50355	7.30973
	CAALFM_C109360CA		7.58635	6.69892	7.45669	7.71977	6.50077	7.45643	7.40327	6.9533	7.17303		7.47759	7.28028	6.91706	7.45555	7.34738	7.21472	7.27543	7.17979	7.46999		7.49199	6.88505	7.44848	7.45649	6.84158	6.89494	7.3535	6.86077	6.94266		7.60153	7.51105	6.94034	7.46264	7.49843	7.31003	7.24746	7.04114	7.09221		7.74985	7.35242	6.80591	7.68887	6.82327	6.53104	7.53289
	CAALFM_C109390WA		3.79263	3.47084	3.70855	3.37255	3.33032	3.58472	3.5818	3.51001	3.51253		3.38587	3.24791	2.77947	3.42512	3.24471	2.52177	3.25487	3.73538	4.27873		3.46836	4.15359	3.6049	3.65076	3.58454	3.82452	2.75567	4.97368	5.47117		3.65134	3.62179	4.00628	3.65069	3.15561	3.33941	3.65227	4.50592	4.53779		3.43601	3.59733	3.92878	3.75855	3.51103	3.04577	2.99065
	CAALFM_C109430WA		4.57232	3.91639	4.33674	4.5416	3.41392	4.20141	4.94682	3.56573	4.38094		5.73326	5.37705	4.22002	5.44233	4.97931	4.61862	5.2176	5.04023	5.93405		5.29321	4.42717	4.73269	5.68608	4.02225	3.97132	5.41018	5.02316	5.55275		4.62518	3.65079	4.23197	4.61365	4.58519	4.43085	4.4569	5.98936	5.88446		4.78786	4.94173	4.0648	5.14177	3.60685	3.26532	4.25761
	CAALFM_C109440WA		4.49314	5.73046	5.06343	4.53762	5.65395	4.84823	4.47705	5.70281	4.89049		4.5454	4.97475	5.33997	4.68114	5.0141	5.32076	4.39095	4.60735	5.37561		4.27433	5.67927	5.73932	3.57892	6.02114	5.96497	4.11559	5.11181	5.04508		4.74945	5.7468	5.70049	4.71192	6.26584	6.32946	4.56781	4.95145	4.83374		3.86621	4.97595	5.50286	3.32191	5.93498	5.82286	3.62641
	CAALFM_C109470CA		5.4055	5.3658	4.93578	5.52208	5.40816	5.10561	5.69673	5.45979	5.35011		5.71873	5.44649	5.64152	5.7145	5.49438	6.3855	5.84672	5.46644	6.42407		5.64222	5.792	6.55832	5.80735	5.90953	5.92949	5.55524	5.78397	5.70175		5.72286	5.79566	5.80791	6.06262	6.93913	6.6328	5.89943	6.22391	6.18818		5.37416	5.48387	5.4899	5.41204	5.90545	5.9595	4.87043
	CAALFM_C109500WA		-0.11676	-1.51551	-1.01466	-0.535395	-1.43063	-1.1035	-2.17397	-2.49114	-1.61279		-0.752811	-0.250041	-1.46765	0.117866	-0.673609	-1.07691	-2.58662	-1.44809	-0.212318		-0.52974	-1.43414	-1.95863	-0.349418	-1.79321	-2.47584	-0.671537	-0.0787103	0.489601		-0.529261	-1.45914	-1.04438	-0.333544	-1.86144	-2.52523	-1.10547	0.227394	-0.0549796		-1.01581	-1.2474	-1.79824	-0.267236	-1.69196	-1.70046	-2.02429
	CAALFM_C109520CA		5.90269	7.61807	6.22748	6.15852	7.68254	6.40804	6.09172	7.23379	6.40944		5.87495	5.97061	7.14063	6.26075	6.42631	7.11232	6.52207	6.71417	7.66869		6.22823	7.50229	7.25131	5.95795	7.37863	7.34948	6.19452	6.8216	6.92745		6.99077	6.97473	6.80963	6.90084	6.88696	6.90871	7.18097	7.0811	7.04734		5.45465	6.23594	6.63233	5.38399	7.29659	6.45654	6.31157
	CAALFM_C109540WA		5.03114	4.3131	5.054	5.17162	4.275	5.48211	6.07797	4.74268	6.13619		5.2009	5.33278	4.6057	5.54521	5.48408	4.00498	6.38052	6.32033	5.83099		4.71931	4.20462	4.35174	4.52693	4.41389	4.35302	5.70374	6.23316	6.53184		4.8177	4.3297	4.48481	5.47945	3.56275	3.8042	6.54238	5.62582	5.51172		5.84017	5.24047	4.21182	6.25619	4.15333	3.86071	6.42455
	CAALFM_C109550WA		-0.532691	-1.09614	-0.190823	-0.0800074	-3.13565	0.309078	0.791648	-1.00496	0.683523		-0.888568	-0.638063	-0.222385	-0.960865	-0.673609	-0.612254	0.805095	0.526657	0.730619		-1.23278	-0.674957	-1.31918	-0.241422	-0.299086	-0.25229	-0.486987	0.470291	1.48638		-1.00038	0.0193777	0.0586048	0.00396877	-0.251247	-1.079	0.682927	1.19306	1.41157		0.0258869	0.0511008	-0.529235	1.00651	-0.384215	-0.395669	1.2107
	CAALFM_C109570WA		6.08064	5.47508	5.89664	6.33135	5.29301	6.18637	6.19512	5.27397	5.97441		6.31912	6.19935	5.83867	6.39317	6.42846	5.49798	6.34729	6.24061	6.27412		6.31148	4.93601	4.78619	6.58622	4.97506	4.90385	6.3143	6.18006	5.9288		6.35776	5.73196	5.52171	6.6927	5.28001	5.10153	6.70469	6.1459	5.90819		6.32842	6.22768	5.01667	6.53967	4.90975	4.81917	6.02119
	CAALFM_C109610WA		6.95937	7.50501	7.08773	7.06209	7.66009	7.21081	7.26827	7.72272	7.43626		6.42493	6.64466	7.58399	6.5377	6.8215	7.31869	7.13781	7.07789	6.46174		7.23824	7.70549	7.95332	7.27801	7.10993	6.9972	7.29193	6.57785	6.38367		7.30817	7.71392	7.64026	7.09434	7.15957	6.9803	7.16386	6.50703	6.74981		7.43844	7.1238	8.19796	7.09704	7.277	7.84846	7.36625
	CAALFM_C109620CA		5.6524	5.23178	5.73642	5.92157	5.38763	5.95574	4.81211	5.23767	5.0382		5.95893	5.96146	5.44011	6.3218	6.32491	5.02402	5.11385	5.2843	4.6456		5.25671	4.98645	3.62181	5.6912	4.98305	5.06891	4.1612	5.2176	5.18598		5.43008	4.77378	5.28593	5.68698	4.52071	4.59367	4.71484	4.98394	4.84689		4.50298	5.73435	4.80284	4.48517	4.88767	5.2203	3.49741
	CAALFM_C109650WA		5.67866	8.34199	6.39646	6.00878	8.32565	6.69915	6.29358	7.97559	6.93741		5.27228	5.89411	7.54934	5.4816	5.96045	7.54271	6.28334	6.36857	6.73376		6.06893	8.10082	8.12998	5.45879	8.30057	8.32364	6.19283	5.70856	6.28864		6.5394	7.94247	8.08278	6.07274	8.47526	8.57555	6.27289	5.96109	6.04858		6.0524	6.58542	8.24016	5.22316	8.18241	8.11178	6.66566
	CAALFM_C109670CA		4.02532	3.4554	3.08735	2.11741	3.80755	2.31206	3.60116	3.6927	2.98482		5.19252	4.44588	3.95778	3.47786	3.44493	5.13172	5.20735	4.86364	4.47683		4.69471	3.142	4.04818	4.5459	2.55592	2.95744	4.9014	4.24887	3.46301		4.28291	3.40745	3.54582	3.30633	4.15293	4.15323	4.30189	5.18594	4.88883		4.27371	3.88837	4.61103	3.71981	3.76752	5.15637	4.01605
	CAALFM_C109710CA		6.83061	5.17402	6.63091	7.31359	5.56531	7.12692	6.59653	5.12031	6.2769		6.81602	6.47172	5.45241	6.996	6.56178	5.28788	6.0066	5.81783	6.38499		6.97628	5.57648	5.19786	7.74323	5.12708	5.04027	5.90176	7.03151	7.42843		6.66821	4.4368	5.18653	6.82102	4.75004	4.79083	6.14726	6.82878	6.93095		7.09552	6.41501	5.45032	7.7218	5.05839	5.25734	5.78135
	CAALFM_C109740CA		3.03536	4.47111	3.30168	3.13037	4.46339	3.38556	3.1275	4.38825	3.86046		3.247	3.74413	4.18113	3.59164	3.81734	3.57438	3.42022	3.5059	3.28716		3.24263	4.30623	4.03562	3.12372	4.06806	4.13738	3.46992	3.88782	3.6538		3.43665	4.66144	4.86696	3.53831	3.86402	3.80296	3.91397	3.27574	3.22037		2.89599	3.71007	4.34524	2.84451	4.23558	4.18679	3.19861
	CAALFM_C109750WA		6.3687	5.38833	5.64988	6.46595	5.52827	5.69683	6.23593	5.15186	5.46458		6.24705	5.96909	5.34217	6.26075	5.87788	5.54466	6.13871	6.06929	5.95272		6.13624	5.11203	5.46718	6.42859	4.85824	4.71017	6.23118	5.70856	5.44826		6.27657	5.40774	4.89121	6.38134	5.5018	5.44897	6.14279	6.12177	6.08927		6.34287	5.78671	4.98536	6.38733	5.07244	5.38332	6.46752
	CAALFM_C109770WA		3.59307	5.09154	3.40911	3.54071	5.04587	3.62639	3.63285	4.87459	3.71346		3.42934	3.30691	4.42113	3.22807	3.32077	4.07604	3.38427	3.33577	3.87574		3.43311	4.61994	4.7711	3.54915	3.9534	4.21631	3.71551	3.68635	3.33051		3.64579	5.35762	5.19142	3.7153	4.32546	4.60082	3.6623	3.36066	3.25038		3.51021	3.1448	4.63813	3.05477	4.35077	4.84211	4.48446
	CAALFM_C109780CA		7.31374	7.5714	7.22218	6.50308	7.57961	6.83598	6.25947	6.19695	6.3661		7.84201	7.70909	7.27249	7.61206	7.52619	7.16216	7.08027	6.94475	6.41934		6.38711	7.06564	6.45474	6.77406	7.18317	7.27153	6.72804	5.33038	6.28268		6.93439	6.2544	7.31339	6.93638	7.18939	7.02944	6.59963	6.28276	6.33776		6.60655	7.3497	6.71499	7.08593	7.09587	6.7127	6.71545
	CAALFM_C109790CA		6.26635	6.37308	6.24933	6.17139	6.08588	6.23702	5.99991	5.31867	5.91142		6.69434	6.59126	5.8277	6.49081	6.35688	5.35925	5.98276	5.79174	5.54437		5.77251	6.31749	5.94987	6.41112	5.83641	5.73232	6.04249	5.98712	6.41945		5.79861	5.21929	6.14825	6.15973	5.57446	5.42301	6.03976	5.99469	5.97261		6.00401	6.19899	5.8886	6.52289	5.73744	5.43382	5.57171
	CAALFM_C109810WA		6.28035	4.93341	5.76992	6.45546	4.90023	5.90585	6.18767	4.82978	5.72978		6.19972	5.76328	4.73146	6.27573	5.87158	5.29617	5.98035	5.67706	6.15021		5.7332	4.99227	5.22855	6.59444	5.12226	5.1489	5.69064	5.70371	5.88878		6.10106	4.77904	4.90319	6.28981	5.59869	5.49954	5.95252	6.14829	6.15684		5.656	5.82789	4.72599	6.03625	4.959	4.9181	4.98112
	CAALFM_C109840CA		6.1147	6.5397	6.31098	5.93521	6.56357	6.32696	6.06292	6.86485	6.35937		6.23893	6.44132	6.38682	6.20598	6.38705	5.80849	6.06568	6.1953	5.89257		5.84583	6.34618	6.21665	5.79946	6.67229	6.75741	5.98217	6.7316	7.06007		5.82587	6.37312	6.70491	5.83177	7.20289	7.192	6.03495	6.04943	6.08511		5.91463	6.14361	6.35966	6.31121	6.69196	6.83944	6.16883
	CAALFM_C109850CA		9.05239	8.86186	9.18713	9.12045	8.7505	9.2815	8.81804	8.93049	8.93477		8.67219	8.72547	8.74322	8.8087	8.84919	8.72287	8.62222	8.4989	7.67664		8.94681	8.72544	8.69027	8.59321	8.6111	8.68895	8.63551	7.576	7.87303		9.07941	9.13827	8.90689	8.91879	9.04559	9.1035	8.74894	7.77103	8.00332		8.833	9.00529	8.70803	8.59257	8.41484	8.32074	8.74923
	CAALFM_C109910CA		4.72503	3.98788	4.58932	4.29808	3.77177	3.96852	4.28895	3.28664	4.05618		4.88426	4.84804	4.1437	4.81601	4.74921	4.20316	4.96237	4.93242	5.65243		3.39697	3.52587	3.58778	4.42818	2.76198	2.57362	4.21044	5.723	5.17313		4.23009	3.83892	3.93223	4.30947	3.45007	3.20523	4.6807	5.89856	5.77088		4.55357	4.45353	3.66131	4.86706	3.05338	3.56228	4.79466
	CAALFM_C109930WA		-0.532691	-0.283225	-0.190823	-0.675883	0.393952	-0.722543	-0.500665	-0.534215	-0.581959		-1.61279	-1.17047	-0.447617	-1.54652	-0.533075	-0.261355	-0.528233	0.086105	-1.17909		0.128893	0.187666	0.931614	-0.886679	1.28909	1.23702	0.0789062	-0.548327	-0.503981		-0.745676	1.49211	0.783879	-1.4141	-0.118916	0.0182322	-0.975338	-1.52012	-0.511627		-1.50733	-1.2474	0.588534	-1.08208	0.631423	0.0266993	-0.142353
	CAALFM_C109950CA		6.03181	7.35243	6.49469	6.06504	7.23591	6.60849	5.84751	7.06592	6.56696		6.05688	6.51615	6.95285	6.21931	6.55688	5.88524	6.47584	6.71156	6.03437		5.868	7.15266	6.83527	5.44875	6.97649	7.04448	6.13685	6.89413	6.94832		6.25758	7.38297	7.40731	6.19826	6.32222	6.21074	6.35096	5.90281	5.84731		5.5442	6.54704	6.95208	5.33906	7.07438	6.96268	5.98455
	CAALFM_C109980CA		3.30352	5.19276	3.64717	3.56433	5.38467	3.83271	4.0112	5.91534	4.65199		3.98999	4.09044	5.44423	3.58478	4.08608	6.28494	4.80675	4.73263	5.28493		3.91419	5.80694	6.036	3.25859	5.45479	5.61291	4.60391	4.94317	4.61913		3.90478	6.48764	6.05739	3.62034	6.09239	6.32515	4.49389	5.49856	5.37993		3.63705	3.87029	6.19265	3.20657	5.47078	5.68285	4.74106
	CAALFM_C110050WA		0.469096	0.867667	0.712314	-0.407382	1.42527	0.79174	-1.02578	-2.49114	-0.778969		-0.217716	0.382464	1.26653	-0.32294	-0.533075	0.0833388	-1.87906	-1.21864	-1.97546		0.0689097	1.02568	-1.08159	-0.0470211	1.21862	1.0657	0.136263	-0.856561	0.113018		-1.30991	-0.297644	1.62403	-0.333544	0.00229105	-0.263732	-1.10547	-0.777117	-0.652591		-1.1618	-0.231751	0.932904	-0.0994992	0.856035	-0.169083	-0.3696
	CAALFM_C110060CA		1.76784	4.88814	2.29441	-0.535395	4.51839	2.27061	0.961021	2.71945	1.54981		2.49993	2.99631	5.18153	1.32974	1.81288	4.62916	2.67451	3.38022	5.75671		4.05612	3.54183	3.69557	3.59358	2.51239	2.33979	3.62323	2.41461	2.88197		2.23221	4.47297	4.58783	0.919704	5.14173	4.86094	2.87823	3.54614	3.46178		2.62257	1.46343	4.47112	2.41645	3.03628	4.17135	3.12773
	CAALFM_C110080WA		5.30792	5.30466	5.07978	5.30095	5.493	5.26184	4.7614	4.89338	4.57666		5.49662	5.36784	4.9496	5.52342	5.07576	4.58382	4.83632	4.55014	3.87113		5.2158	4.64601	4.82687	5.51954	4.50182	4.49908	4.87848	4.41525	4.76604		5.20131	4.5427	5.17423	5.1819	4.26012	4.50887	5.10337	4.27601	4.26151		5.36252	5.13081	4.76646	5.35178	4.46172	4.76532	4.77624
	CAALFM_C110090CA		5.95331	7.89655	6.49817	6.45546	7.62981	6.92048	6.69589	8.21158	7.32193		6.45941	6.6767	7.38396	6.69236	6.72814	7.23987	7.03577	7.06603	6.85312		6.51976	7.93848	8.16032	5.76912	8.12958	8.1569	7.10234	6.83496	6.80932		6.72789	7.89206	7.83297	6.6194	8.28939	8.3046	7.05717	6.44712	6.35167		5.6655	6.71265	7.81423	5.30582	7.95438	7.72211	6.6619
	CAALFM_C110110WA		5.65736	3.56014	5.39374	5.80084	3.22843	5.37618	5.50282	3.31942	5.17899		5.8024	5.52106	3.88101	5.52342	5.28959	3.69467	5.50221	5.42673	4.10507		5.48615	2.69082	2.85131	6.06963	2.76816	2.48288	5.55656	4.37008	3.67824		5.15517	3.07234	2.71054	5.16308	2.92975	2.69293	5.07549	4.49093	4.25659		6.21375	5.35543	2.41306	6.3935	2.91672	2.41934	5.66728
	CAALFM_C110120CA		6.3371	6.56059	6.20423	6.47636	6.62751	6.35574	6.47851	6.47362	6.2761		6.61733	6.55825	6.2432	6.64373	6.516	6.05803	6.59269	6.50127	6.48644		6.52604	6.58923	6.88253	6.67417	6.52859	6.47234	6.45901	6.53824	6.65855		6.50531	6.46741	6.61128	6.73298	6.64549	6.67994	6.63189	6.56544	6.51713		6.62128	6.47806	6.33089	6.73962	6.39871	6.44268	6.45092
	CAALFM_C110130WA		3.86874	1.66978	3.51598	3.50047	2.59194	2.70332	2.76522	1.98506	2.51075		3.94077	4.17734	2.59948	3.24556	3.59798	2.07442	3.44835	3.73538	2.12955		2.56139	0.607244	-0.699003	3.79724	0.650765	0.519424	3.02986	2.39068	1.7162		2.20227	0.897842	1.33671	2.20506	0.571286	1.45978	2.00658	2.03796	1.91466		3.55179	3.40139	1.05856	3.60304	1.66908	2.32943	3.13498
	CAALFM_C110140CA		3.27798	5.8767	3.80725	3.61797	5.96635	4.38256	4.65429	6.96667	5.48532		3.74822	4.0792	5.53761	3.49258	3.96093	5.73233	5.21964	5.32125	5.87886		4.5125	6.31284	7.61771	3.45598	6.48798	6.42438	5.58645	5.32566	5.51423		3.84789	7.8536	6.80565	3.90854	6.92961	6.87006	5.10337	5.30643	5.51995		4.31224	3.82719	5.56065	3.83821	6.27472	5.43812	5.68343
	CAALFM_C110170WA		0.0534632	1.08386	0.330292	-0.0800074	1.11854	0.464205	0.0429732	-0.288591	0.130167		-1.03844	-0.0393836	1.91405	1.19221	0.833118	0.636753	0.0137276	0.323133	0.809844		-0.625603	-0.40642	-3.13565	-1.75237	-1.52792	-1.40468	-0.323391	0.0490741	-1.86215		-1.14686	1.70614	1.06545	0.0773076	-0.118916	-0.163495	0.867697	0.714107	-0.156316		0.579243	0.212911	1.97677	0.531659	-0.984986	1.03763	3.28583
	CAALFM_C110190WA		6.30479	6.69564	6.22117	5.99436	6.65845	6.29243	5.74103	6.23058	5.90219		6.5033	6.60798	6.2361	6.58998	6.71146	6.06484	5.9351	6.10945	6.04975		5.78771	6.4182	5.61178	6.16717	6.60396	6.55565	5.77206	6.36794	6.30933		5.98053	5.90078	6.55165	6.29655	6.37789	6.32083	5.93297	6.04431	6.01401		5.54567	6.33156	5.86871	5.74392	6.43125	6.26128	5.26657
	CAALFM_C110200CA		6.48487	4.89387	6.54013	6.39199	4.29089	6.18498	6.44319	5.02414	6.30906		6.72374	6.63414	5.377	6.61458	6.4349	5.26271	6.31041	6.35638	6.08202		5.40962	4.95401	5.00826	6.40282	5.28413	5.15959	6.02171	6.94636	7.2514		5.85744	6.10735	5.47031	6.34189	5.28599	5.0838	6.54442	6.82505	6.9201		6.55709	6.29249	3.93426	7.07337	5.09465	4.05275	6.38026
	CAALFM_C110230CA		6.45385	7.11949	6.74311	6.61709	6.75665	6.79409	6.3533	7.17375	6.75429		6.39801	6.41697	6.85008	6.29002	6.49769	6.97602	6.58114	6.41799	6.48493		6.23891	7.11048	7.4294	5.62986	7.3809	7.36746	6.3714	6.23064	6.39772		6.54015	7.67211	7.41282	6.27941	7.44998	7.49586	6.46568	5.86842	5.7769		6.0821	6.55484	7.32961	5.75798	7.25837	6.96342	6.75814
	CAALFM_C110240CA		0.276196	4.12102	1.38877	0.66563	4.1996	1.24126	0.961021	4.543	2.68347		0.238422	1.15637	3.30763	-1.13096	1.48946	3.85591	1.15153	1.7652	4.24705		2.72579	4.62369	4.92894	2.07091	4.72794	4.61238	2.50658	3.2274	3.67217		0.643025	5.41452	4.63886	-0.0732988	5.60827	5.22225	1.15029	3.79833	3.82294		0.831586	0.668499	4.51563	1.14662	4.49131	4.41374	1.80854
	CAALFM_C110250CA		3.98379	1.74788	3.28566	3.95817	1.85944	3.72175	2.60826	1.5526	2.18522		3.82075	3.39113	1.50561	4.21041	3.95498	2.05891	2.61371	2.52027	4.14762		3.11497	1.3129	1.13382	4.30446	0.75403	0.706043	1.85857	4.15257	4.27904		3.22956	0.644653	1.62403	3.97721	0.789084	1.22105	2.75238	4.56795	4.40625		3.12576	3.07283	0.888462	3.84851	0.690938	-0.277932	1.55124
	CAALFM_C110280CA		6.1195	8.09917	6.41683	6.41165	8.13994	6.71662	6.86889	7.89671	6.9509		5.34785	5.88768	7.869	5.50357	6.087	7.88454	6.77067	6.70109	7.07079		6.50427	8.10787	8.23814	6.45893	7.53089	7.58682	6.92958	6.60865	6.29261		6.93496	8.23614	8.04949	6.66472	8.30236	8.13965	7.0896	6.77565	6.82194		5.90549	6.40353	8.46677	5.18507	7.84278	8.42154	7.68443
	CAALFM_C110310WA		2.07516	3.89938	2.43178	2.2201	3.57826	2.60669	2.54303	3.78948	2.74898		2.00158	2.02847	3.3608	2.3134	2.73476	4.29704	2.29538	2.59761	4.40529		2.51718	3.9593	3.50814	1.84454	3.82883	3.80422	2.77386	3.44632	3.40562		2.65332	4.41668	4.28785	2.04974	4.36556	4.53148	2.52935	4.13848	3.89436		1.07916	2.03924	3.91223	1.30455	3.68211	3.65403	2.7381
	CAALFM_C110320WA		3.3203	5.17402	4.20664	3.48406	5.38763	4.21786	3.92166	4.96913	4.68584		3.78773	4.33685	5.09004	3.8649	4.69487	5.02202	3.89412	4.3546	3.83371		3.67361	5.07137	3.4525	3.06182	5.04546	5.09978	4.02738	4.85411	4.94036		3.64022	4.85576	5.55625	3.92849	3.97924	4.45864	3.80498	4.19044	4.09511		3.96625	4.54946	5.25848	3.62117	5.14871	5.39888	4.28718
	CAALFM_C110330CA		4.71871	4.76206	4.9177	4.54951	4.71486	4.75738	4.79821	4.64629	4.84198		4.88426	4.92225	4.71794	4.8818	5.04245	4.64742	4.56162	4.64427	4.26824		4.65191	5.00959	3.9377	4.11427	4.69588	4.69922	4.71397	4.68243	4.94288		4.60243	5.16303	5.15182	4.56029	4.3138	4.63949	4.64066	4.50219	4.37481		4.62488	4.92722	4.87009	4.82987	4.76148	4.77217	4.7363
	CAALFM_C110340WA		3.45555	4.46342	3.52965	2.85202	4.54512	3.29544	3.43851	4.29949	3.57581		3.03822	3.17587	4.13101	2.85918	3.16441	4.56199	3.63737	3.73538	4.23634		3.84881	5.4783	5.36289	3.16355	4.68938	4.79604	3.89655	4.20496	4.59687		3.05625	5.53917	5.39809	2.97326	5.27099	5.17278	3.68216	4.56795	4.41511		3.01119	3.01913	5.07732	3.14107	4.74403	4.92425	4.22062
	CAALFM_C110350CA		6.89012	7.36281	7.24618	7.31764	7.09918	7.65069	7.29105	7.75368	7.75619		6.37207	6.63605	7.08313	6.9047	7.05202	6.19647	6.97905	7.4486	7.86261		7.75903	7.89798	7.4888	7.1469	7.65157	7.7425	7.45878	8.01458	8.0422		7.56265	7.78921	8.0346	7.54937	7.23107	7.22127	7.67972	7.06537	6.85161		7.76034	6.94781	7.28878	7.75844	7.53703	6.96342	7.15348
	CAALFM_C110360CA		6.53245	8.35141	7.18649	6.35749	8.0188	6.99316	6.34232	7.53483	6.86274		5.0651	5.92269	8.21775	6.14671	7.06452	8.85179	6.81117	6.96021	7.22192		5.03167	8.15793	7.17529	5.34646	7.96646	8.00196	6.25242	7.1087	7.38964		7.52232	8.10975	8.44854	7.5562	8.72077	8.58863	8.16616	7.33094	7.23224		5.11357	5.81849	8.79731	5.37512	8.07865	8.72018	7.1508
	CAALFM_C110410WA		2.81631	6.4694	4.05421	2.63128	6.40039	4.2124	2.68283	5.67774	4.21532		2.40149	3.5047	5.86957	2.36231	3.92483	5.75777	3.15599	3.30843	4.6456		2.98306	5.87309	6.57144	1.86885	5.34742	5.43951	2.79182	4.72611	4.9123		3.70037	6.18572	6.35313	3.25194	5.82916	5.69412	4.0192	4.96508	4.96319		2.48216	2.94043	6.38287	2.12609	5.55126	6.15668	3.39248
	CAALFM_C110420CA		5.63741	5.6446	5.7569	5.71201	5.58089	5.81507	5.66028	6.10994	5.87938		5.1862	5.15685	5.30648	5.1467	5.26574	5.4075	5.28349	5.43307	5.43304		5.96581	6.05787	6.64154	5.6946	6.09921	6.05363	5.6665	5.60189	5.86102		5.76187	5.97718	5.93293	5.54716	5.69624	5.68742	5.4704	5.42554	5.56044		6.16003	5.79312	6.17426	6.09365	5.91172	5.67921	5.77208
	CAALFM_C110440WA		6.32987	4.67811	6.20636	6.65011	4.62749	6.45852	6.37923	4.59748	6.22932		6.61263	6.40126	5.1889	6.60021	6.28156	4.68579	6.70442	6.47384	5.46398		5.68406	4.55457	4.28959	6.46093	5.29273	5.49544	6.33052	6.05909	6.08663		5.8895	4.69523	4.51945	6.42502	4.50541	4.46648	6.74715	5.7725	5.43975		6.18761	6.1348	4.26494	6.78924	5.04419	3.84133	6.10476
	CAALFM_C110460WA		5.56711	6.34926	5.66699	5.24603	6.14125	5.23785	4.95687	5.80722	5.08788		5.71581	5.63483	5.69943	5.46863	5.5723	6.38161	5.18454	5.22461	5.76667		5.48615	6.2303	5.80003	5.01741	6.14743	6.09738	5.57871	5.21249	5.25056		5.47304	6.04428	6.33114	5.36146	6.94481	6.71328	5.14511	5.62238	5.70829		5.61315	5.71083	6.45131	5.66018	6.14107	6.26856	5.56234
	CAALFM_C110470WA		8.13087	6.94258	7.97639	8.32867	6.91672	8.17594	7.79584	6.58855	7.65148		8.31806	8.22502	7.14442	8.32026	8.17053	6.61625	7.76852	7.67599	7.00761		7.89911	6.46185	5.88129	8.53693	6.27227	6.3964	7.51696	7.38485	7.32774		8.13215	5.84165	6.35967	8.51076	6.30318	6.17529	7.84355	7.31985	7.27666		7.99187	8.21115	5.92067	8.27309	6.33193	5.99795	7.29566
	CAALFM_C110500WA		3.58615	5.15742	3.69648	3.7474	5.11173	4.01319	4.06795	5.3462	4.22522		4.07912	4.13996	4.87238	3.75319	4.02486	5.32725	4.82832	5.03468	5.35759		3.72795	5.9012	6.10529	4.00338	5.9644	5.87214	4.23526	5.22777	5.16018		3.7987	5.35586	5.48632	3.8626	5.60827	5.58127	4.50508	5.37131	5.34559		3.56345	4.24246	5.15441	3.48919	5.72503	4.92425	4.11831
	CAALFM_C110520WA		2.75592	1.82197	2.21203	2.57038	2.39438	2.82284	3.02613	2.78798	2.80286		2.48627	2.37946	2.34186	2.71598	2.73476	2.27566	2.79989	3.01339	3.35477		2.10422	2.3355	2.25617	2.30265	2.37335	2.18093	2.59106	2.74223	3.17603		2.75995	2.86031	2.42923	2.74473	2.21211	2.5378	3.10112	2.38469	2.96689		2.1978	2.89346	2.41306	2.37432	2.01016	2.34787	2.78492
	CAALFM_C110540CA		4.75619	5.39239	5.03735	4.78213	5.35778	5.16337	4.87177	6.09379	5.44776		4.49855	4.8213	5.00353	4.63212	4.71966	4.28042	4.76263	4.76652	4.88393		5.04923	6.16739	5.99277	4.57573	6.32982	6.29216	5.05802	5.68662	5.97021		4.83488	5.92828	5.96185	4.86474	4.93269	4.96149	4.87007	4.48716	4.49665		4.88169	4.84319	5.78633	4.44162	6.20881	5.50946	4.8241
	CAALFM_C110560CA		3.18027	3.82326	3.30168	3.20238	4.30972	3.54181	4.03512	4.7969	4.35111		2.57926	2.9477	4.19584	2.27984	2.80265	4.37738	3.5492	3.64354	4.27873		3.04664	4.75615	4.5679	1.89275	4.74371	4.89428	3.59794	4.20152	4.20106		3.2662	4.89264	4.6026	2.79994	4.71056	4.93347	3.57471	3.82248	3.79607		2.74028	3.51437	4.55171	2.3885	4.87809	4.57892	3.38033
	CAALFM_C110570CA		0.929015	3.07595	1.5584	0.544208	3.36675	1.99329	1.95881	2.18128	1.86893		0.30217	0.820697	3.29858	-0.32294	0.725299	0.90308	1.59067	2.22121	4.12069		2.04318	3.21349	3.81804	1.5461	1.25428	1.23702	2.69969	4.21861	3.76066		1.0652	3.98725	2.91364	1.10648	1.51496	0.888869	2.30439	3.71692	3.84277		1.42436	1.01422	3.01897	0.931003	1.33783	2.17281	3.21921
	CAALFM_C110580CA		3.94645	3.31707	4.26501	3.91597	3.54686	4.0257	2.93754	4.86511	4.07273		3.67185	3.75123	3.78053	3.74091	3.70829	2.79883	3.13883	3.58398	4.37955		3.57463	4.51469	5.86895	3.94743	3.4137	3.5917	3.77089	6.34556	5.48336		3.19956	6.60341	6.23254	3.3215	3.63013	3.32223	3.97159	5.234	5.07081		3.65351	3.3845	3.39757	4.1485	3.15726	3.52226	3.75896
	CAALFM_C110620WA		9.98806	7.37311	9.27312	10.168	7.25628	9.50334	9.07151	6.74154	8.47979		10.0414	9.7853	7.91193	10.2747	10.0467	8.37613	8.87806	8.73968	8.55644		9.51679	5.88565	4.67308	10.2341	5.78552	5.41071	8.60806	9.05218	8.98164		10.1381	5.22893	5.38106	10.2128	5.51204	5.89054	9.10792	9.35884	9.33526		9.39849	9.63256	5.3738	9.99612	5.71432	6.1303	8.52557
	CAALFM_C110630CA		3.74372	2.63006	3.84053	3.50861	2.59194	4.00689	3.5423	2.99929	3.59629		4.0562	4.06218	3.80759	3.81306	4.11841	3.02318	3.94929	3.89093	1.8398		3.47992	3.28162	2.54927	3.14377	3.24669	3.09748	3.58769	3.96681	2.90286		3.81858	2.59981	3.32322	3.76054	1.96611	2.16627	3.70175	2.85175	2.40424		3.37113	4.12536	3.68424	3.50229	3.18857	4.00708	3.14936
	CAALFM_C110680CA		6.85024	8.15548	7.05384	7.04576	8.07813	7.30812	7.93072	7.94328	7.85541		6.84306	6.92761	8.20842	6.77146	6.85427	8.3194	7.89687	7.7742	8.3944		7.2876	8.3955	8.78624	6.92801	7.77525	7.76236	8.27335	7.85133	7.69303		7.22195	8.68841	8.37305	7.29838	8.48146	8.17538	8.12753	8.54521	8.48431		6.99682	7.4724	8.42896	6.49203	7.94724	8.22426	8.36479
	CAALFM_C110690WA		4.19867	4.40435	4.26909	4.73435	4.38268	4.4767	5.01094	4.98381	4.90698		4.47454	4.50587	4.38736	4.64864	4.45436	4.55647	4.44431	4.44526	5.53128		4.46675	5.04642	5.5424	4.68584	4.51658	4.55684	4.45124	5.20737	4.89415		4.50153	4.72007	4.85775	5.03087	4.68363	4.76562	4.78998	5.4797	5.32459		3.85201	4.54566	4.74481	3.82784	4.56871	4.7446	3.67196
	CAALFM_C110710CA		0.742423	3.0035	1.01406	0.479436	3.0607	1.24126	1.54451	2.85341	2.01305		1.13246	1.42849	1.89014	0.77707	0.884149	2.89803	1.61569	1.73813	2.24808		0.579401	3.65623	3.53518	1.08891	3.40579	3.33296	1.92518	2.21107	2.08862		0.502655	2.99304	2.97167	0.750655	3.81522	4.02632	1.90884	2.70357	2.82787		1.14274	1.05748	3.45203	0.891713	3.43474	3.98958	2.21638
	CAALFM_C110730WA		4.33288	6.1998	4.59907	4.10495	6.04338	4.49481	5.07233	6.25257	5.22247		3.59758	3.86031	5.27451	3.74091	4.05858	5.466	4.84164	4.93092	5.85571		3.88839	6.43004	6.91377	3.81611	6.41992	6.50625	4.61907	5.56227	5.84492		4.15976	6.82185	6.27924	4.11855	6.67541	6.46286	5.18914	5.53007	5.6718		3.41685	4.17531	6.64241	3.32191	6.36884	6.43083	5.02274
	CAALFM_C110750CA		5.61038	6.21019	5.39374	5.67814	6.55175	5.55729	5.66642	6.389	5.48669		5.8202	5.67644	6.10721	5.91087	5.90902	5.88744	5.79014	5.89645	5.62599		6.05644	6.34845	6.55502	6.22714	6.08071	6.11397	5.93548	5.82696	5.49028		5.82955	6.21223	6.18059	5.82912	5.90301	5.83255	5.60652	5.60334	5.57434		5.76608	5.79632	6.30998	5.7062	6.17534	6.52497	5.84349
	CAALFM_C110820CA		7.09535	8.05377	7.30101	7.28899	8.19077	7.44832	7.60689	8.24396	7.70817		6.65597	6.82116	7.88685	6.44139	6.7351	8.21263	7.38455	7.24253	6.80981		7.10179	8.54653	8.28834	6.40178	8.40912	8.38871	7.03513	6.40051	6.69345		7.37407	7.6305	7.96417	7.02362	8.38897	8.54068	7.21843	6.84361	6.77455		6.66794	7.51643	7.98214	6.00552	8.28042	8.06485	6.07493
	CAALFM_C110840CA		9.88442	9.26219	9.81524	10.1528	9.25467	10.0538	9.59926	9.12948	9.47783		9.0193	8.978	9.07296	9.01732	9.01756	8.5077	8.90622	8.64791	7.06324		9.71441	9.25903	9.12506	9.9203	9.27109	9.18485	9.05607	7.34455	7.8079		9.73334	8.67011	9.21465	9.51498	8.34022	8.37816	9.25641	7.25311	7.26445		9.72547	9.47221	9.42094	9.79628	9.17025	9.05896	8.89574
	CAALFM_C110880WA		5.91102	3.47849	5.53936	6.08695	3.33032	5.61639	5.75549	3.14227	5.45899		6.32681	5.99175	4.03068	6.65031	6.32376	4.36798	5.81736	5.8307	6.22799		5.18787	1.86302	2.02139	6.91055	2.23739	2.00238	5.45596	6.71725	7.07912		5.59473	2.18982	1.88784	6.07945	1.47363	2.12722	6.21443	6.90002	6.84014		5.55153	5.69722	0.842607	6.89672	2.14395	2.13084	5.32951
	CAALFM_C110890CA		5.70765	7.28745	6.14552	5.58693	7.3001	6.22757	6.26049	7.12606	6.72125		6.30655	6.50255	6.96863	6.0982	6.44767	6.65931	6.96147	7.04548	5.84164		6.5323	7.24147	6.96687	6.10074	7.18951	7.16479	7.02804	6.75463	6.40121		6.16843	7.03095	7.23974	5.96575	6.61493	6.64839	6.86314	6.03917	5.9484		6.01679	6.50761	7.42337	5.85661	7.2229	7.43528	6.47325
	CAALFM_C110910CA		5.23237	5.33766	5.14562	5.30329	5.437	5.06072	5.45664	4.74957	5.21669		5.49832	5.2132	4.86012	5.59339	5.11634	5.05366	5.15817	4.95169	5.35759		5.3208	5.6213	5.18511	5.6775	5.60133	5.55335	5.25861	5.21646	5.62812		5.27868	4.99569	5.27675	5.10069	5.80228	5.51947	5.40468	5.44706	5.42886		5.59622	5.059	5.45794	5.72309	5.28048	5.30293	5.49635
	CAALFM_C110920WA		4.0557	5.14785	4.00123	3.76788	4.99635	3.88858	4.53187	5.21545	4.36909		4.58117	4.28398	4.55642	3.6519	4.15003	4.96492	4.42674	4.19953	4.67764		4.85202	5.18245	5.73932	4.16912	5.23142	5.30151	4.9199	4.38529	4.64416		4.1441	4.84326	4.82665	3.58934	5.53984	5.57403	4.33048	4.50592	4.2713		4.46928	4.38937	5.36166	4.3211	5.08359	4.95764	4.23081
	CAALFM_C110950CA		6.4548	3.94983	6.23062	6.4722	3.52553	6.3066	6.21095	3.50187	5.95768		6.60079	6.42143	4.61229	6.76186	6.49871	3.69967	6.34074	6.21163	6.11001		5.86359	2.9874	1.96948	7.26834	2.69478	2.48288	5.98217	7.0856	7.25242		6.00676	2.7925	2.72411	6.46485	1.74079	2.38066	6.45922	6.41273	6.29281		6.37714	6.09252	2.63549	7.2004	2.43251	2.56827	5.83906
	CAALFM_C110960WA		4.65069	3.80511	3.92053	4.63748	4.03582	3.98143	4.76998	3.95958	4.40727		4.95786	4.70181	4.14623	5.01523	4.67689	4.79045	5.04644	4.80289	5.5702		4.70706	3.97113	4.7635	4.80399	3.52008	3.30434	4.85518	4.95749	4.68996		4.54692	3.83892	3.62026	4.8227	4.29613	4.32698	4.97844	5.52823	5.4951		4.50298	4.19966	4.0598	4.72479	3.51103	4.06394	4.64027
	CAALFM_C110970WA		6.43375	3.73652	5.72903	6.00159	3.52553	5.39559	5.43792	3.13176	4.75809		6.66585	6.28378	4.19584	6.75094	6.18183	4.09517	5.44926	5.40538	6.3323		5.22785	2.86587	2.79276	6.53967	2.97469	2.99375	4.92804	6.72205	7.03012		5.84538	2.29643	2.53693	6.27235	2.95999	3.41431	6.00569	6.82878	6.87266		5.66685	5.85726	2.05927	6.6468	2.75881	2.64481	5.04214
	CAALFM_C111000CA		5.19873	2.94943	4.5762	5.34706	2.80159	4.66842	4.94682	2.24117	4.32373		5.36101	4.70546	3.58588	5.5985	4.84731	3.56892	5.14641	4.75643	5.79494		4.69966	2.3355	2.9349	6.19507	1.25428	1.3156	4.85518	5.53797	6.01288		4.89461	2.66947	2.56735	5.06507	2.05286	2.27744	5.39719	6.14231	6.15684		5.70816	4.42697	2.41306	6.3838	1.30011	2.21358	5.42276
	CAALFM_C111010CA		5.0953	5.35544	5.13448	5.49366	5.31803	5.38834	5.69972	5.5275	5.61774		5.42505	5.4311	5.26525	5.71764	5.6591	5.13911	5.74833	5.72782	5.70971		4.96123	5.29032	5.16361	4.96764	5.82311	5.94965	5.32178	5.64551	5.74578		5.24603	5.87889	5.67627	5.57433	5.82094	5.69745	5.5264	5.34446	5.10679		5.10761	5.67829	5.32252	5.00348	5.78601	5.2203	5.65094
	CAALFM_C111020WA		-1.31286	-0.771613	-0.48853	-1.20461	0.393952	-1.1035	-1.19352	-1.43395	-1.13646		-1.86949	-1.40286	-1.04256	-1.32383	-1.70738	-2.65458	-0.901513	-0.197671	-1.73157		-3.13565	-1.43414	-0.540058	-0.886679	0.354742	-1.1724	-1.00195	-1.24906	-1.02882		-1.00038	0.0888306	-1.46928	-1.4141	-1.19555	-0.371457	-1.58581	-2.53532	0.128553		-1.32424	-1.47505	-0.655153	-1.43479	-0.512607	-1.19443	-0.639458
	CAALFM_C111050WA		2.26044	0.304201	1.73398	1.88711	0.0797034	1.68163	1.74344	0.104384	1.34713		2.1987	2.24511	0.786099	2.06025	1.98639	0.143393	1.34349	1.46853	0.557787		1.19898	-2.04737	-0.699003	2.17203	-0.522282	-0.370372	1.89226	0.682242	0.646477		1.0981	-1.10879	-0.576932	1.27182	-1.19555	-1.50022	1.63087	0.429615	0.857132		1.70271	1.95023	-1.11633	2.12609	0.0386627	-0.820538	1.34174
	CAALFM_C111080WA		9.63547	9.1916	9.85446	9.98093	9.00024	10.2897	9.98474	9.1923	10.2924		9.27476	9.70519	9.52922	9.5131	9.79629	8.04614	8.92886	9.28751	8.4924		9.23785	8.70221	8.1538	9.2091	9.1904	9.17352	8.95894	9.20341	10.1491		9.00872	8.67029	8.95829	9.26841	8.19837	7.96173	9.16708	7.97468	8.12303		9.06941	9.65727	8.85818	9.45243	9.1273	8.52743	8.04404
	CAALFM_C111090CA		5.24341	5.15503	5.13894	5.39394	4.8667	5.1914	5.45752	5.0439	5.1183		5.56318	5.45738	4.80684	5.51082	5.33386	5.25082	5.1991	5.11578	5.51364		5.09694	4.9024	5.30122	5.32685	5.13188	5.26484	5.12862	5.29859	5.2808		5.43653	4.8281	5.20358	5.78328	5.57201	5.61694	5.56167	5.70914	5.57237		5.57621	5.13839	4.91232	5.72867	5.25852	4.94256	5.4593
	CAALFM_C111100WA		5.39365	4.74312	5.33657	5.52609	4.67183	5.4052	4.86911	4.9393	4.95735		5.49662	5.51482	4.82271	5.59339	5.7024	5.49221	5.01622	5.14955	5.82385		5.20713	4.41422	3.82536	5.40164	4.48316	4.76371	4.96016	5.62129	5.22175		5.3623	5.07057	5.23472	5.68845	5.04981	5.18471	4.85921	5.66975	5.6718		5.34573	5.57972	4.99325	5.20123	4.63839	5.1353	4.77856
	CAALFM_C111110CA		4.77457	3.65102	4.28932	5.03687	3.8596	4.44909	4.84496	3.68554	4.13357		5.28021	5.02833	3.91695	5.22593	4.99391	4.60266	5.10725	5.00943	4.61835		4.39833	3.49341	3.12486	5.39955	3.47545	3.41557	4.71632	4.46192	3.95822		4.66415	3.74523	3.72519	5.08076	3.42861	3.86361	4.81941	4.84347	4.63198		4.30531	4.4062	3.21166	4.59014	3.62984	3.4473	4.08502
	CAALFM_C111120CA		6.53694	7.53927	6.49903	6.51525	7.76217	6.64341	7.00409	7.73253	7.14201		6.24401	6.3589	7.37188	6.32489	6.43168	7.54271	7.25815	7.09832	7.03208		6.29029	7.76322	8.03135	5.96924	7.53995	7.54002	6.73096	6.83994	6.62044		6.62372	7.5684	7.40099	6.66472	7.47898	7.48576	7.08261	7.03921	7.04377		5.68432	6.66799	7.37989	5.52387	7.40886	7.4163	6.491
	CAALFM_C111140WA		6.309	6.15512	6.19675	6.24752	5.93232	6.12809	6.04419	5.52349	5.99673		6.2781	6.39221	5.89232	6.60952	6.45613	5.91892	6.59308	6.57865	6.3281		5.9451	5.69898	6.12767	6.38818	5.11743	5.02574	6.69919	5.77938	5.46416		6.26394	6.45267	5.9064	6.43726	6.04733	5.63271	6.51911	6.06344	6.00963		5.86247	6.47408	5.61621	5.97999	4.89717	5.01067	6.37262
	CAALFM_C111150WA		4.71555	6.00018	4.81539	4.87948	6.10037	5.0331	4.95185	5.99577	5.23232		4.72766	5.12714	5.53953	5.18572	5.27533	5.84512	5.01387	5.05949	5.34435		4.5919	6.14796	6.08866	4.80713	6.00553	5.95119	4.61656	5.03671	4.9353		4.89929	5.84667	6.04663	5.09849	6.10936	6.00266	4.95822	5.16248	4.96017		4.19716	4.76052	6.086	4.1105	6.03454	6.23429	5.01882
	CAALFM_C111160CA		5.54408	4.18325	5.11421	5.40489	4.30972	4.91701	4.82863	4.21986	4.212		5.95273	5.47249	4.30837	5.83781	5.74443	4.27707	4.85483	4.84155	4.93342		5.14857	3.84816	3.91042	6.23768	3.59153	3.39762	4.60136	5.09155	5.1471		5.49636	3.3938	3.62026	5.48956	3.59202	3.5236	4.98245	5.07722	5.16309		4.91848	5.22869	4.25622	5.29268	3.84161	4.28094	4.31297
	CAALFM_C111180CA		-1.53627	-1.29064	-1.59253	-2.04797	-0.670805	-0.900483	-1.85983	-2.49114	-1.81437		-2.18197	-3.13565	-0.121715	-1.32383	-1.70738	-3.13565	-2.58662	-1.72106	-3.13565		-2.30156	-2.04737	-3.13565	-1.48267	-2.53926	-2.02478	-2.32584	-1.78998	-1.60459		-1.95141	-0.70454	-1.46928	-1.63061	-3.13565	-3.13565	-2.66517	-2.53532	-3.13565		-1.96257	-1.2474	-0.945693	-2.20937	-1.69196	-0.664594	-2.02429
	CAALFM_C111200WA		4.86025	9.9045	6.82216	5.86722	9.96969	7.36953	6.95666	8.99787	7.446		4.57474	6.34019	9.09666	4.58481	6.07744	9.05941	7.22195	7.59784	9.9271		7.17296	9.3317	10.249	6.21416	8.42217	8.38188	7.4873	8.49895	8.63292		6.14698	9.93462	9.41236	6.04901	9.70433	9.24971	8.19538	9.43951	9.58886		6.22297	4.71734	9.13506	5.55878	8.42463	8.75146	9.11852
	CAALFM_C111250WA		6.49692	6.0537	6.37106	6.26123	5.65395	6.13533	6.43153	6.57601	6.4181		6.56388	6.57034	6.08236	6.58741	6.49871	5.47771	6.89532	6.87502	5.70713		6.24612	5.98677	6.85172	6.29148	5.31401	5.43292	6.85252	6.32045	5.73125		6.35946	6.78571	6.33777	6.60242	5.30673	4.75606	6.6486	5.84061	5.73684		6.08463	6.59003	5.81036	6.19093	5.42112	5.6026	6.5464
	CAALFM_C111260CA		1.34438	2.82283	1.29584	0.722712	3.41392	1.00895	2.19794	3.26276	1.88567		0.984874	1.62679	3.29858	0.957691	1.88981	3.67953	0.760917	2.52027	4.50389		2.55046	2.22121	3.65506	2.2847	1.70452	1.77095	2.10832	3.37495	2.61708		0.850322	3.4277	3.0599	0.705106	1.84169	1.86774	0.601841	3.47935	3.41839		2.48216	1.1403	2.83216	1.84678	2.44984	2.96447	2.35936
	CAALFM_C111270WA		9.4744	10.7568	9.4225	7.79531	10.8788	8.51761	9.5707	11.1833	9.74103		8.67445	8.90209	10.1889	7.89746	7.79476	8.54419	8.90938	8.97778	9.83526		10.3555	11.3652	11.9191	9.73905	9.19198	9.13493	10.099	10.3111	10.0134		8.57725	11.5354	11.54	8.00548	10.1122	9.39728	8.79726	10.2346	10.2255		9.33834	8.69744	10.9872	8.87128	9.24056	9.21035	9.88835
	CAALFM_C111280WA		4.85738	5.44609	4.66868	4.36011	5.38763	4.36297	5.13121	4.99255	4.91923		4.93038	4.79062	5.02839	5.18119	4.97931	4.82294	4.65811	4.50268	5.34601		4.50968	5.82661	5.86184	4.55716	5.26021	5.29182	4.87216	5.16744	5.54446		4.16753	4.97291	5.51782	4.62287	5.40344	5.20595	4.80816	5.5264	5.61335		4.69017	4.53805	5.39976	4.59932	5.18539	5.29345	5.79285
	CAALFM_C111290WA		2.03506	4.1112	2.46061	1.64282	3.88493	2.31206	2.82131	4.03483	2.85481		1.79553	1.71657	3.62986	1.5708	1.96284	3.10096	2.31078	2.87114	4.63204		2.0892	3.71372	4.81221	1.60516	3.43717	3.45082	2.50658	3.14399	3.61		1.95535	4.69801	4.35479	2.15512	4.35421	4.19158	3.16603	3.60302	3.78244		1.65989	2.38323	3.90108	1.30455	3.53559	2.92818	3.4105
	CAALFM_C111300CA		5.71242	6.01474	5.85923	5.68354	5.57052	5.91429	5.30849	5.89528	5.66518		5.45165	5.4311	5.28143	5.64372	5.58777	5.34654	5.20529	5.05127	5.49428		5.16299	5.81188	6.36341	4.91026	6.01855	6.05363	5.10905	5.25287	5.76659		5.5178	5.93065	6.018	5.52767	6.11441	5.92367	5.37448	4.87268	4.93267		5.16424	5.33799	5.92893	5.16049	5.8785	5.45947	4.98112
	CAALFM_C111320CA		7.83537	7.40058	7.51798	7.97748	7.09647	7.44075	4.46302	6.7799	5.06601		7.91104	7.92105	7.42381	7.58097	7.75075	8.87218	5.27173	5.93718	7.48289		8.61202	7.03566	6.79855	8.62517	8.30748	8.3165	3.27939	5.94255	7.02298		8.16841	7.34178	7.14394	6.92711	9.35551	9.34373	4.57844	5.90281	6.81443		8.02994	7.46514	7.50797	7.35239	8.24704	8.35589	2.95834
	CAALFM_C111370CA		5.17125	4.90528	5.24218	5.16597	4.78383	5.36145	5.66948	5.68135	5.75163		5.57129	5.52935	5.24182	5.64537	5.73056	5.12615	5.91256	5.92823	5.61224		5.22614	5.24228	5.39768	5.47075	5.78094	5.83927	5.49348	5.73255	5.75443		5.26426	5.36113	5.35732	5.56161	5.95462	5.92794	5.9121	5.46635	5.35943		5.28186	5.57601	5.10914	5.59134	5.68717	5.15898	5.73918
	CAALFM_C111390WA		-2.54346	-2.10919	-2.16692	-2.49165	-3.13565	-2.44141	-2.17397	-1.00496	-1.81437		-0.310021	0.586753	2.61416	0.32946	0.0169262	2.44032	1.80162	0.960539	-0.292804		-3.13565	-1.70842	-3.13565	-1.75237	-1.79321	-1.40468	-1.43125	-2.66538	-2.57739		-1.95141	-2.61027	-1.46928	-3.13565	-1.86144	-0.90702	-2.66517	-2.53532	-2.48135		-1.96257	-0.583925	-1.30989	-1.24769	-2.48178	-0.664594	-2.30892
	CAALFM_C111410CA		1.71806	-0.633166	1.44756	2.53894	0.393952	2.09177	1.95881	-0.830416	1.76417		2.14755	1.77346	0.786099	2.51433	2.09867	-1.07691	1.90673	2.36968	2.47163		1.92972	0.104133	-3.13565	3.47984	-1.11006	-1.1724	1.77075	5.18319	5.26878		2.53817	-1.67243	-0.576932	3.11061	-3.13565	-1.76823	3.38782	3.63064	3.25038		2.29894	1.17999	-2.54207	3.19047	-1.18446	-1.42537	1.55124
	CAALFM_C111430WA		4.08053	3.70423	4.26092	3.808	3.86809	3.87482	4.36452	4.01781	4.56631		4.83662	4.81115	4.65194	4.72232	4.76461	4.10653	4.61533	4.61853	4.3763		4.44921	3.6266	3.48983	4.07303	3.69897	3.78363	4.83367	5.29698	5.23623		4.09605	4.07116	3.70481	4.10107	2.98962	2.92693	4.59948	4.54636	4.4714		4.33623	4.74406	4.18451	4.56539	3.74664	4.07505	4.42953
	CAALFM_C111510CA		4.80767	5.92792	4.89411	4.74127	5.6564	5.08483	4.78416	5.48065	5.12713		4.32144	4.53496	5.44423	4.61876	4.70909	5.06923	4.56483	4.73947	5.35594		4.50403	5.89345	6.03442	4.92192	5.97779	5.95733	4.66608	4.88226	4.99732		4.61952	5.88623	5.9761	4.69746	5.29195	5.25432	4.72923	4.52076	4.87926		4.51204	4.72407	5.79238	4.77154	5.76539	5.43597	4.47021
	CAALFM_C111530CA		-0.532691	1.86933	-0.38232	-0.675883	2.32202	0.464205	1.18278	2.37194	0.829121		2.32683	1.59557	2.56969	1.42492	1.52205	2.354	2.68637	4.64427	7.78447		0.241859	1.61403	2.47675	-0.140949	2.08727	1.59307	0.999027	4.4762	5.1317		1.44353	1.35788	1.26427	1.72405	2.52694	2.29517	1.65117	5.5264	5.63247		-0.272782	1.99542	2.60382	-0.0994992	2.34259	2.52031	0.972607
	CAALFM_C111560CA		5.34938	5.09154	5.19148	5.67091	4.90023	5.44766	5.71016	4.88402	5.4279		5.33838	5.21191	4.75813	5.43282	5.2292	4.29041	5.08502	5.13666	5.20108		5.2432	4.90857	4.83777	5.40994	4.81112	4.86844	4.97202	5.44518	5.60945		5.22942	4.85077	4.95012	5.57275	4.65618	4.58649	5.26188	5.35485	5.36629		5.23523	5.1976	4.50095	5.4155	4.78215	4.38279	4.84635
	CAALFM_C111570WA		2.36117	2.50069	2.08818	2.52296	2.39438	2.52091	2.77661	2.70534	2.49991		1.79553	1.7453	2.26956	2.44032	2.28109	2.19283	2.73285	2.53608	2.89144		2.55046	2.22121	3.10093	2.57793	2.02669	2.62853	2.80071	2.58243	2.85006		2.56195	2.39569	2.15151	2.77811	2.58631	2.44559	2.75238	2.62335	2.50177		2.6001	2.20232	2.29885	2.66972	2.39721	2.15197	3.03005
	CAALFM_C111580WA		5.46329	6.2599	5.36544	5.65816	6.52649	5.70073	5.78542	6.56921	5.77429		5.0969	5.29442	6.27124	5.26932	5.51476	6.31871	5.73555	5.50308	5.40779		5.8039	6.29412	6.40431	5.97485	6.19867	6.41326	5.97039	5.94564	5.89531		5.54639	6.35032	6.29977	5.59165	6.51152	6.44213	5.89731	5.95154	5.96659		5.5632	5.52491	6.4126	5.45479	6.23153	6.73913	6.1167
	CAALFM_C111600WA		6.15501	5.65308	6.02282	6.21307	5.9303	6.04449	6.26353	6.15604	6.14925		4.98239	5.18595	5.5299	5.08246	5.2292	5.67372	5.41403	5.49704	5.58576		4.65446	5.77859	5.45307	4.7689	5.99766	5.98915	4.98184	5.91346	5.34136		4.90162	5.64528	5.7022	4.93547	6.01168	6.13526	4.99044	5.76005	5.68101		4.47547	5.02854	6.53928	4.56226	6.3597	6.55007	4.94241
	CAALFM_C111610CA		4.3534	4.09137	4.14581	5.42007	4.02826	5.03	5.41623	3.90508	5.13415		5.0089	4.70912	5.18645	5.50902	5.30606	4.62653	5.06473	5.10522	6.13874		5.90921	4.00607	4.20232	5.78677	3.96421	3.89019	6.21547	5.58749	5.52943		6.01969	4.40311	4.0554	7.15117	4.43179	4.43884	5.77896	5.68794	5.99493		6.31812	6.45398	4.75103	6.15301	4.25543	5.2982	6.34007
	CAALFM_C111620WA		1.46999	2.88176	1.16182	1.19566	2.6522	0.388726	1.99828	2.61768	1.50717		1.581	0.765671	2.34186	1.15568	0.780216	2.57725	2.16584	1.5641	3.45059		2.55046	2.6619	3.27141	1.81983	2.66594	2.58159	2.74649	2.37857	2.07027		2.45173	2.59981	3.09165	3.08416	3.83983	4.0369	2.09812	3.57486	3.85584		2.03978	2.12308	2.68401	2.12609	2.81339	2.67433	2.11741
	CAALFM_C111670WA		7.42749	9.10073	7.82491	8.60875	9.01083	8.68002	8.98283	8.73844	8.9981		6.33159	6.80249	8.53933	7.04676	7.42266	8.37721	8.18712	8.21157	8.35883		7.74831	8.91975	8.33748	8.38697	8.29924	8.22147	8.75262	8.64026	8.33589		7.43409	9.53819	9.3571	8.01046	9.21993	9.03494	8.62778	8.8521	8.81124		8.0085	7.64519	8.71719	8.00188	8.43282	8.66059	9.53471
	CAALFM_C111680CA		2.34486	1.37389	2.16025	2.67532	1.75338	2.55584	2.37329	1.45481	2.11596		3.13767	2.55198	1.65498	3.32173	3.05732	1.24209	2.51077	2.45528	1.96623		1.73117	-0.288832	0.56261	2.15236	-0.0181283	0.38009	1.65777	2.80694	2.55244		2.02544	0.897842	-0.332647	2.98283	-0.118916	0.934821	2.40342	1.79108	1.64031		2.40647	2.4818	0.795246	2.65805	0.290289	0.618955	2.13197
	CAALFM_C111690WA		5.90686	5.87525	6.2159	6.13768	5.58089	6.26763	5.64793	5.3117	5.69125		6.29288	6.47494	5.82455	6.56059	6.61373	5.10554	5.55814	5.70004	5.7496		5.95135	4.93298	5.25589	5.40994	5.93997	5.90587	5.52469	6.0676	5.82772		6.13117	5.46764	5.77081	6.5119	5.73392	5.70907	5.85747	5.71157	5.40977		6.31209	6.26775	4.81179	6.38025	5.72325	5.30057	5.38982
	CAALFM_C111720WA		0.88458	2.25537	1.35846	0.930824	2.24584	1.58349	0.961021	2.80131	1.8175		0.634847	0.765671	1.91405	0.0398275	0.0169262	1.64661	1.2507	0.863681	0.413056		2.02751	1.58351	3.32403	-1.48267	2.23739	2.59741	1.67722	0.682242	0.996702		1.3914	2.32549	1.76195	1.27182	0.854942	0.934821	1.2334	0.66152	-0.383218		1.23315	0.490533	1.50372	0.891713	2.10072	2.06551	1.2107
	CAALFM_C111730WA		5.28032	6.14817	5.58017	5.27494	6.38419	5.61225	5.38306	6.71009	5.74706		4.32528	4.72182	6.50025	3.89291	4.65502	6.30644	4.72288	4.76652	4.94882		6.22995	6.8438	7.64357	5.44067	7.16776	7.18095	6.01121	5.27787	5.3308		5.0686	7.05718	6.73454	4.68636	6.62227	6.49963	4.92527	5.05955	5.23288		5.67225	5.1879	6.82169	5.23498	7.01957	6.73213	5.84901
	CAALFM_C111740WA		4.52062	4.04313	4.63429	4.39346	4.07671	4.48578	4.73536	4.25418	4.80945		5.15848	4.9191	4.66609	4.84642	4.8791	4.56061	5.17194	5.03884	4.65502		4.82281	4.20211	3.96446	4.96201	4.39204	4.32954	4.93311	4.56574	4.47312		4.67099	3.80062	4.20803	4.63961	3.78175	4.18209	4.90112	4.60323	4.72574		4.77914	5.06741	4.55704	4.7051	4.31811	4.64563	4.80946
	CAALFM_C111760CA		5.70605	6.22164	5.72903	5.95768	6.28933	5.85593	5.64171	6.54664	5.77878		5.60169	5.66145	6.2013	5.70347	5.90902	6.14139	5.61353	5.53292	5.40779		5.97605	6.59402	6.53395	6.05116	6.59877	6.51772	5.64813	5.79882	5.84627		5.91972	6.39728	6.13307	5.99325	6.25368	6.30561	5.62331	5.55009	5.62294		5.95946	5.80427	6.47122	5.61415	6.59501	6.85483	5.30884
	CAALFM_C111770CA		7.3384	6.95155	7.39371	7.37626	6.84774	7.45946	7.32443	6.74843	7.39589		7.69596	7.7385	6.98354	7.77108	7.61761	6.18401	7.82325	7.76102	6.9582		7.10132	6.89067	7.24416	7.26273	6.74868	6.81371	7.5842	7.56852	7.87678		7.04239	7.1601	7.10558	7.41481	5.93038	5.87146	7.63807	6.97129	7.03374		7.51964	7.4319	6.49874	7.93369	6.58367	5.83467	7.69136
	CAALFM_C111780WA		1.5575	0.159293	1.47608	1.81019	0.999869	0.79174	1.07616	-0.534215	0.386924		2.05807	1.77346	0.979802	1.9365	1.52205	-0.0448332	1.4022	1.65374	0.361396		1.05181	-0.40642	-1.31918	1.74302	-0.786442	-0.796754	1.17356	0.558841	0.87511		1.93729	0.337368	-0.224447	1.33299	-0.251247	-0.753374	1.28625	0.994782	0.692026		1.14274	1.70022	0.0571464	1.44688	0.127505	-0.395669	1.15476
	CAALFM_C111790WA		4.01505	3.04534	3.69041	3.41646	3.18829	3.29544	2.86467	2.95228	3.11831		4.72766	4.36951	4.04699	4.00498	3.79751	3.85141	4.59974	4.28617	3.20894		3.74242	3.142	2.02139	3.87129	2.88652	2.81592	4.17153	4.07211	3.54504		3.77855	2.83021	3.35845	3.2755	3.03294	3.44639	4.23624	4.21802	4.08958		3.63705	4.01447	3.87854	3.41492	3.34496	4.63253	3.70642
	CAALFM_C111800CA		3.17105	3.3085	3.72646	3.07664	4.16554	3.40485	3.25518	4.2782	3.8305		3.67185	3.69343	4.52571	3.44796	4.12902	3.47855	3.03136	3.1735	0.990737		3.63276	4.51469	1.46903	3.46398	4.27321	4.33897	3.37184	3.19323	3.05059		3.64579	4.44675	4.5654	3.16208	2.2856	3.08812	2.7986	1.81536	1.44655		2.65564	3.7892	4.92062	2.35999	4.68304	5.31704	2.68971
	CAALFM_C111850WA		9.47498	8.26578	8.96526	9.39207	8.27942	8.75144	7.93327	8.13175	7.60452		8.55176	8.14862	7.79245	8.74577	8.41244	8.78929	7.29056	7.07079	7.66703		9.04567	7.43658	7.45793	9.23577	8.30907	8.18987	7.41853	4.32344	5.25463		9.02471	6.70644	7.59252	8.28243	9.66615	9.6181	6.89858	6.53561	6.41044		8.4958	7.90373	7.91726	8.40026	8.20746	8.24807	6.47325
	CAALFM_C111860WA		8.12908	7.42009	8.07115	8.44852	7.89593	8.42235	8.2642	8.19187	8.25532		8.34692	8.32267	8.08746	8.43855	8.38308	8.12761	8.63241	8.51394	8.00013		8.25463	7.93886	7.91781	8.31113	8.03918	8.14518	8.25364	8.01654	7.92262		8.50031	7.67458	7.81565	8.56376	7.87192	7.9451	8.32261	8.1635	8.16925		8.15445	8.54548	7.84642	7.95589	8.11441	7.94887	7.9315
	CAALFM_C111880WA		6.74698	4.50149	6.05625	6.90411	4.4236	6.14683	6.33271	4.02918	5.62149		7.00087	6.51303	4.95825	7.08491	6.6353	5.43179	6.12896	5.69301	5.45014		6.61197	3.78921	2.71608	7.79883	3.4449	3.55167	6.05556	5.48528	5.20713		6.92812	3.12289	3.98953	7.21451	4.35421	4.63601	6.33144	6.04687	5.85547		6.39275	6.3696	3.23847	6.85392	3.52745	3.38618	5.48221
	CAALFM_C111890WA		3.77448	5.20203	3.96648	4.26724	5.07918	4.28705	4.36452	5.38211	4.59967		4.10616	4.07355	5.2228	4.60866	4.666	5.47479	4.40537	4.70494	5.83692		3.51406	5.60525	5.10767	3.90693	5.44903	5.39043	3.81107	5.24121	5.2788		3.75296	5.98403	5.67102	4.1988	6.14105	6.05171	4.28575	5.48727	5.50136		3.92616	4.22359	5.67136	3.95717	5.41892	5.49506	4.62233
	CAALFM_C111900CA		5.34529	4.59954	5.14339	5.4027	4.66697	5.36637	5.52664	4.2099	5.39757		5.59693	5.68944	4.49829	5.76237	5.58006	3.27213	5.23385	5.17501	5.03584		4.87629	4.52276	3.28209	5.44673	4.24246	4.54873	4.92397	5.52429	5.81216		4.77764	3.95041	4.8761	5.37969	3.57257	3.66663	5.10337	5.09963	4.77989		4.59678	5.19033	3.60406	5.23498	4.4402	3.36824	4.36011
	CAALFM_C111910WA		2.13328	2.06509	2.40237	2.31596	2.50746	2.41075	2.76522	2.47531	2.7398		2.21535	1.93181	1.93757	2.13722	2.31868	2.41618	2.0047	2.33397	1.72185		2.14836	3.15243	0.56261	1.71648	2.86362	2.77479	2.00433	3.22063	3.45596		1.70076	2.9282	3.53046	2.15512	2.05286	2.63843	2.32979	2.62335	2.53466		1.76464	2.12308	2.78444	1.92671	2.89158	2.4018	1.43863
	CAALFM_C111920WA		3.96258	7.2268	5.13671	4.03343	7.22024	5.35898	5.24837	7.15619	6.16219		4.16735	4.79406	6.71155	3.68432	4.78154	6.06678	5.56779	5.77852	6.04157		4.40744	7.43604	7.09353	3.84702	7.12716	7.16612	5.27626	6.31807	6.38923		4.33558	7.50193	7.52146	4.28646	6.57274	6.50916	5.46897	5.64118	5.4951		2.79077	5.01488	7.52621	2.35999	7.15121	7.13577	4.5319
	CAALFM_C111930WA		6.90996	7.50528	7.22819	7.17745	7.36811	7.59092	6.87221	7.481	7.31903		6.73911	6.96702	7.31175	6.88409	6.92907	6.45658	6.72451	6.77968	6.52265		7.27592	7.60382	7.3883	6.43491	7.91384	7.93703	6.74971	6.88431	7.07779		6.85422	7.10917	7.04009	6.66635	6.23216	6.27607	6.52051	5.79327	5.71189		6.79818	6.78705	7.77894	6.50074	7.80645	7.47177	6.34905
	CAALFM_C111940CA		3.00455	3.17351	3.43839	2.37056	2.81922	2.35235	3.41683	2.97598	3.72281		4.09721	4.23418	3.91695	2.99979	3.1747	2.14956	4.4232	4.67314	3.78552		3.49139	3.78251	2.80762	2.99714	2.65263	2.33979	4.36988	4.91828	4.55128		3.2662	4.11759	3.93807	2.79994	1.70552	2.12722	4.03473	3.8696	3.74077		2.68797	4.01995	3.57631	2.70414	2.73427	3.32236	3.21238
	CAALFM_C111950WA		1.31119	3.89938	2.10654	1.55124	4.12359	2.53848	2.37329	4.24446	2.87171		1.38885	1.88093	3.3608	1.65173	1.93891	3.76326	2.26407	2.92013	4.30289		2.47158	4.33857	3.17155	1.12971	4.40994	4.58884	2.03482	3.49763	3.77206		2.93403	4.36862	4.59524	2.41766	4.79267	5.31204	2.31715	3.90396	3.69786		1.76464	2.81999	4.00361	1.30455	4.31338	4.24205	2.4551
	CAALFM_C111960CA		3.55104	4.68474	3.36405	3.60285	5.3273	3.84689	3.84796	4.98964	3.82183		3.78773	4.1561	5.00632	3.83055	4.28906	5.93069	4.02596	4.13873	4.63748		3.7615	5.02386	4.12138	3.80356	5.01719	4.83214	3.71551	4.54557	4.39417		4.08789	5.36464	5.07449	3.76054	5.75994	6.18483	3.90976	5.1766	5.1231		3.84725	3.91801	4.76339	3.55354	5.34905	5.76745	4.11098
	CAALFM_C111970CA		6.44096	5.45582	6.57475	6.36086	5.12951	6.65101	6.02162	5.50325	6.35299		6.43474	6.58532	5.63614	6.66012	6.65288	4.71411	6.1564	6.09085	5.11985		5.81649	5.50907	5.05883	5.97064	5.81418	5.69146	5.75155	5.66434	5.61381		6.1391	5.32381	5.53235	6.37953	4.42639	4.60437	6.06078	4.84052	4.66577		5.87773	6.63267	5.3131	6.10765	5.70171	4.98734	5.60079
	CAALFM_C111990WA		2.70572	7.29125	4.39017	2.73203	7.70286	5.05157	2.98743	7.22145	5.03632		1.86049	3.59428	6.32239	0.677505	3.67969	5.80036	2.24816	3.1735	4.49792		2.31255	7.42102	7.75533	1.08891	6.80447	6.6834	2.03482	6.7088	6.08206		2.3999	7.41248	7.42663	1.85494	7.10817	6.8432	3.05617	6.3065	6.11532		3.03652	2.43335	6.69254	2.61045	6.78623	6.64909	3.4459
	CAALFM_C112000CA		-1.31286	-0.183196	-0.603184	-0.831543	-0.175692	-0.56416	-0.875528	0.83184	0.130167		-2.18197	-0.368154	0.933759	-1.13096	-0.287415	-0.0448332	-0.422566	-0.551282	0.730619		-1.08919	0.778679	0.415162	-3.13565	0.0645542	0.38009	-0.576313	0.558841	1.10884		-1.49376	0.447231	0.366071	-1.88545	-1.19555	0.392167	-0.547712	0.297997	-0.0549796		-1.01581	-1.74547	1.01788	-1.24769	0.631423	1.43253	-1.24509
	CAALFM_C112060CA		1.31119	2.93837	1.5584	0.0144604	2.61231	0.60426	2.09247	3.42649	2.21202		1.60647	1.65734	2.99658	0.677505	1.35121	3.03115	2.7098	2.74085	3.14162		1.50088	3.23329	3.06427	1.63381	3.13633	3.31394	2.33347	3.51986	3.46301		1.61244	3.61002	3.13292	1.07101	3.55287	3.6598	2.88681	3.46407	3.42717		1.04629	1.25624	4.00881	1.14662	3.40839	3.66877	1.61482
	CAALFM_C112070CA		1.31119	2.9713	1.53148	0.479436	3.44832	1.51414	2.28029	3.84201	2.91313		2.1648	2.55198	3.42877	1.04017	1.96284	3.49593	3.44137	3.60661	3.63048		1.61013	3.25281	3.11294	0.348217	3.61915	3.6074	2.61143	4.2355	3.80573		2.04244	3.66791	3.47537	1.30273	3.63951	3.69361	3.23487	4.10441	3.91948		1.89959	2.0175	3.94515	1.55143	3.47762	3.79505	2.20265
	CAALFM_C112110CA		2.47044	1.93758	2.5028	2.49046	2.27169	2.55584	2.34295	2.67671	2.87171		2.29585	2.79119	2.58466	2.11836	2.67805	2.6822	2.0421	2.33397	1.59339		3.06978	2.26032	1.08586	2.64981	2.57014	2.41311	2.65133	2.3416	2.12464		2.65332	1.81262	2.59715	2.20506	1.70552	2.61039	2.36707	2.17558	1.67021		3.01968	3.1246	2.68401	2.87505	2.44984	2.94038	2.21638
	CAALFM_C112120WA		4.31206	3.84711	4.56629	4.84132	3.98986	4.97299	4.55522	4.77343	4.73055		4.40002	4.65715	4.18113	4.79241	4.85372	3.93449	4.23013	4.38546	4.06122		5.33041	4.08988	4.40646	4.49996	4.82007	5.10532	4.33968	4.30756	4.21783		4.99409	4.04518	4.35042	4.86732	3.92662	4.21039	4.16746	3.8044	3.52861		5.2425	5.07401	4.23863	5.05773	4.71206	4.19191	4.35081
	CAALFM_C112140WA		2.98364	5.04073	3.0499	3.32726	5.19174	3.37582	3.40953	5.14403	3.37107		3.69578	3.55425	4.42945	4.05543	3.62073	4.84572	3.8787	4.02015	5.37398		3.45671	4.9024	5.18369	3.80985	4.7184	4.85205	3.81547	3.88782	4.29887		3.03941	4.62974	4.86696	3.58306	5.85755	5.74013	3.93481	4.97319	4.96922		3.30319	3.26039	5.14264	3.14107	4.71923	5.2228	4.62491
	CAALFM_C112150CA		1.83942	3.01408	1.61078	1.86193	2.90429	1.51414	2.16363	3.29137	2.04321		2.43031	2.14085	2.09229	2.42505	2.03236	3.10096	2.31078	2.58247	3.20161		2.65616	2.87849	3.44302	2.19143	3.4137	3.41557	2.93607	2.77956	1.95497		2.20227	3.51229	3.09165	2.6397	4.3138	4.2788	2.75238	3.13818	2.99079		2.99406	2.25901	3.10888	2.47079	3.53559	3.52226	3.1636
	CAALFM_C112170CA		5.03559	6.31867	5.45054	5.07299	6.37974	5.46843	5.52326	6.28138	5.63765		5.17772	5.20934	5.92505	5.17207	5.36338	5.50372	5.33525	5.4808	5.68234		5.14857	6.23889	6.50233	4.72298	6.14861	6.17189	5.2858	5.64803	5.83136		5.00281	6.1435	6.16575	5.11382	6.07523	6.1092	5.25361	5.55731	5.34559		4.73984	5.27981	6.20743	4.69086	6.1675	5.9921	5.33424
	CAALFM_C112180CA		3.74992	6.33035	4.16783	3.45908	6.2622	4.26083	4.41278	6.21199	4.86327		3.66581	4.28398	6.11625	3.46299	4.24093	6.03642	4.63688	4.70144	4.65368		3.6635	6.83654	6.81335	3.1537	6.48235	6.40092	4.38475	4.67254	4.85181		3.54202	6.52571	6.69977	3.18715	6.40287	6.3582	4.33989	4.99991	4.84689		2.78082	4.00345	6.99069	2.47079	6.43995	6.51481	3.82317
	CAALFM_C112240CA		5.27817	4.62391	5.3229	5.25089	4.65229	5.48438	5.44686	5.95015	5.61322		5.25828	5.34456	5.56807	5.22152	5.34529	5.6166	5.49717	5.41075	5.28666		5.71741	4.31555	4.46855	5.27869	5.36792	5.38133	5.84698	5.20394	5.56098		5.6609	5.1045	4.75576	5.58065	5.31845	5.40272	5.73329	4.98928	5.14988		5.58196	5.51718	5.145	5.41896	5.39003	5.4467	5.76743
	CAALFM_C112250CA		5.6307	5.49409	5.52919	5.34252	5.35476	5.21618	5.32604	5.71694	5.18745		5.74621	5.48957	4.96685	5.36443	5.21681	6.01045	5.22575	5.19505	5.25869		6.36624	5.37294	5.99601	5.61242	5.97646	5.99215	5.74926	4.69957	4.62543		5.58025	5.24233	5.29505	5.0583	6.16072	6.18364	5.28316	5.04166	5.068		6.37549	5.59449	5.74487	6.21301	5.83134	5.83435	5.75455
	CAALFM_C112280CA		4.80767	1.74788	4.68098	4.96772	1.75338	4.70389	4.45949	0.932153	3.79105		5.0651	4.71276	3.26178	5.2842	5.13753	2.44032	4.24624	3.59156	2.39662		4.88718	1.11374	-1.60376	5.22933	1.06643	1.23702	4.15775	3.95054	3.66607		4.97872	1.2709	2.04744	5.37788	0.40537	1.02255	4.32418	2.96457	2.84108		5.6285	4.85243	0.531872	5.91779	1.63918	1.87528	4.59894
	CAALFM_C112350WA		6.26635	4.5925	6.05389	6.31055	4.63746	6.20437	5.77409	4.5627	5.62274		6.29386	6.2516	5.35533	6.35541	6.34213	5.2474	5.60575	5.74152	6.27324		5.72229	4.79662	4.42103	6.15733	4.42957	4.41233	5.18577	6.53279	6.69044		6.25758	4.94976	4.78194	6.28981	4.55579	4.39431	5.98085	6.61727	6.74587		6.33268	5.98459	4.71649	6.88676	4.68304	4.46953	5.81558
	CAALFM_C112370WA		6.40356	6.55245	6.48857	6.55999	6.64862	6.5577	6.12107	6.47049	6.19447		6.24908	6.40801	6.62003	6.1315	6.55786	6.78775	6.22254	6.39155	5.06641		6.79608	6.66497	6.20687	6.90689	6.12953	6.16924	6.39362	5.7182	5.09132		6.92239	6.79483	6.43996	6.57815	6.11441	6.30233	6.20073	5.71076	5.80245		6.76773	6.45094	6.31208	6.37314	6.11958	6.55999	6.43926
	CAALFM_C112400CA		4.93023	6.53787	5.22337	5.17367	6.50486	5.55944	5.76411	6.76553	6.09898		4.89464	5.14342	6.44542	5.07515	5.41635	6.11632	5.86509	5.85295	5.59836		5.72593	6.75244	6.5747	5.90459	6.67147	6.56774	5.9958	5.92808	5.91857		5.2497	7.04194	6.74622	5.21681	6.31785	6.1117	5.64371	5.3754	5.80918		5.61876	5.4355	6.73552	5.19519	6.63344	6.50046	6.15106
	CAALFM_C112430WA		5.42696	6.0213	5.63573	5.52809	5.69272	5.7297	5.88353	5.97093	6.06171		5.72019	5.70597	5.71312	5.74095	5.7427	5.97577	5.81331	6.0083	5.87771		5.74283	6.29882	6.22912	5.22228	6.26026	6.27873	5.86935	5.44373	5.73563		5.71625	6.18671	6.2619	5.6348	6.0526	6.18007	5.85747	5.27615	5.1285		5.84705	5.82945	6.12243	5.68049	6.11687	5.64048	5.87305
	CAALFM_C112440WA		1.95137	1.5294	1.97284	2.44029	1.22819	2.58994	2.54303	1.93758	2.71191		2.49993	2.70606	2.04975	2.81301	2.66352	1.296	2.31078	3.33577	4.06929		1.78809	2.13965	0.696376	2.43875	2.54155	2.25259	1.42442	5.45243	5.72393		2.514	1.85311	2.73755	3.00179	3.01864	2.70624	2.99398	4.39755	4.47564		2.13666	2.54396	1.95538	2.80276	2.54967	1.92524	1.34174
	CAALFM_C112470WA		2.15215	2.30789	1.68595	1.6721	1.78961	2.04337	0.436896	1.02594	1.74595		0.683534	1.27932	2.19345	0.914611	1.45612	0.505614	0.0137276	0.086105	-0.378047		0.579401	1.2365	0.931614	-0.466158	1.62502	1.97842	0.689845	-0.430254	1.2783		-0.0255102	1.83301	1.70835	0.2773	0.854942	0.518254	-0.293859	-0.777117	-1.69122		0.328934	1.05748	1.31513	0.72289	1.26137	0.790496	0.380916
	CAALFM_C112480WA		2.24295	2.29059	2.92099	2.33439	2.71005	2.80843	2.38823	2.09734	2.53217		2.18185	2.43342	2.89211	2.5429	3.15405	1.6045	1.96631	1.96519	1.63749		1.80657	2.6619	0.818784	2.0498	2.92022	2.77479	1.84143	2.95297	3.26747		2.21732	2.64662	3.37574	2.10339	1.47363	1.89123	1.71039	1.39982	1.4807		1.23315	2.49759	3.10888	1.8873	2.62789	3.25559	1.57275
	CAALFM_C112530CA		4.81657	4.89101	5.01808	4.7239	4.72892	4.97057	4.95937	5.10226	5.15372		4.81493	4.9595	5.09266	4.6747	5.03964	4.18363	4.66412	4.70144	3.60294		5.16836	5.35498	4.20232	4.7945	5.41988	5.38361	4.9974	4.84588	4.76889		4.70209	5.53295	5.7659	4.77114	4.34278	4.62904	4.74348	3.76132	3.38271		5.00656	5.19518	5.30783	4.79635	5.49811	5.04497	4.71228
	CAALFM_C112540WA		4.32874	4.2384	4.50533	4.9197	5.3087	4.83051	4.67575	4.73576	4.60979		4.87381	5.0254	4.93799	5.08003	5.22426	4.49442	4.72288	4.82878	3.09494		4.54314	4.67886	3.14839	4.77856	4.79001	4.95691	4.29315	4.62206	4.39417		4.7953	4.81791	4.92978	4.98872	3.40681	4.38606	4.48261	3.67773	3.7123		3.68054	4.79927	4.82364	3.83304	5.11108	5.08673	3.96003
	CAALFM_C112570CA		5.88023	5.52953	5.78709	5.86564	5.15055	5.73923	5.19205	4.22975	4.88425		5.97857	5.78592	4.93507	6.04301	5.89042	4.95239	4.91402	5.15724	5.46857		4.47832	5.20267	4.06064	5.42846	4.60211	4.73897	4.63906	5.84468	6.48326		4.87101	5.03141	5.8269	5.22288	5.17756	5.12402	5.17169	5.96652	6.00817		4.52701	5.22395	5.18689	5.3608	4.54068	4.95163	4.18266
	CAALFM_C112580WA		6.36263	6.00814	6.40576	6.36199	6.04338	6.22079	5.58936	5.47026	5.31035		6.50838	6.28378	5.7468	6.34023	6.37483	6.45824	5.44752	5.41823	5.93184		5.6965	5.98677	5.36289	5.77556	5.92344	5.89632	5.47136	5.14794	5.39026		5.90817	6.02337	6.1113	5.90536	6.5994	6.68583	5.29772	5.88142	5.88446		5.40851	5.97898	6.11401	5.6081	5.88966	6.05376	5.29919
	CAALFM_C112610WA		7.56318	5.98414	7.69862	7.56107	5.82733	7.68018	7.04589	5.35526	7.15889		7.7378	7.82759	6.49084	7.74173	7.73564	5.46158	7.06332	7.08428	5.68366		7.44631	5.85404	3.71146	8.34914	5.79766	5.73232	7.15489	6.93244	7.22313		7.37659	4.77641	5.82218	7.78618	4.90963	4.99169	7.33944	6.26745	6.02851		7.00487	7.80762	4.77869	7.50135	5.59281	5.1485	6.20801
	CAALFM_C112630CA		4.41718	4.5925	4.32895	4.61881	4.46898	4.55215	4.54526	4.42315	4.5295		4.58758	4.66844	4.21521	4.93397	4.93765	3.77279	3.94436	4.29549	4.58777		4.06382	4.62744	3.36479	4.48824	4.26449	4.4301	3.89655	5.11911	5.36036		4.26853	4.63265	4.93853	4.68578	3.45007	3.7461	4.35852	4.80459	4.64333		3.88027	4.35076	4.0243	4.52423	4.29911	3.99544	3.69175
	CAALFM_C112640WA		3.49303	3.096	3.06875	3.6551	3.57826	3.31596	3.78729	3.67109	3.61147		3.50579	3.58636	3.47772	3.81306	3.72238	3.33786	3.4273	3.58398	2.80706		3.32186	3.03329	2.16679	3.42353	2.95315	3.35173	3.40723	3.17933	3.22662		3.20712	3.45426	3.71163	3.47865	2.68013	3.29606	3.46436	3.37706	3.22037		3.05316	3.29695	3.28207	3.00039	3.12526	3.72626	2.99862
	CAALFM_C112650CA		3.63391	3.78054	3.63458	3.92207	4.28772	3.55913	3.83712	4.73922	4.00155		3.71348	3.64089	4.69742	3.61873	4.03054	5.26778	3.46909	3.66526	3.3281		3.94788	4.668	3.28209	4.01976	4.73111	4.61238	3.72489	3.91743	3.61634		3.68962	5.12531	4.74249	3.41642	4.53082	5.16557	3.15896	3.71692	3.81627		4.43794	3.87029	4.4213	4.06265	4.73345	4.73763	4.59632
	CAALFM_C112660WA		4.40936	3.81723	4.77005	4.46001	4.00534	4.94362	5.03011	4.70419	5.11653		4.65628	5.00179	4.54114	4.85071	5.03964	4.34258	4.74289	4.87611	3.70491		4.58121	4.48197	2.85131	4.44444	4.90947	4.95997	4.82279	4.98771	4.85717		4.46732	5.19587	5.10333	4.64112	3.6112	4.3526	4.88942	3.95402	3.80283		4.73727	4.71734	4.26494	4.81156	4.70847	4.18167	4.89411
	CAALFM_C112670CA		2.26044	1.23615	1.95269	2.0521	1.71622	2.05562	2.51609	2.38969	2.32682		1.81751	1.11294	1.93757	2.51433	1.98639	1.94542	2.16584	2.85863	3.30094		1.80657	2.49157	2.47675	1.24561	1.65201	1.77095	1.65777	3.9869	4.17982		2.05924	2.73593	2.79009	2.23742	1.34203	1.95951	2.9537	3.20401	3.42717		1.86231	1.55684	2.50424	2.33091	1.91353	2.52031	2.24345
	CAALFM_C112680WA		7.73531	5.54238	7.49856	7.75868	5.09374	7.5729	6.77969	4.5705	6.60347		7.79778	7.63139	5.87567	7.98694	7.79163	5.77448	6.76229	6.77036	7.29301		7.02691	4.65338	4.09739	7.93993	4.29049	4.19568	6.24102	7.41519	7.8512		7.56007	4.59137	4.44767	7.74105	4.27824	4.1188	7.11949	7.55874	7.58408		6.89895	7.37931	4.14255	7.54434	4.27986	4.68785	5.94696
	CAALFM_C112690CA		0.131591	4.73994	2.92099	-1.00605	5.50938	3.60154	0.746005	5.00412	3.60643		1.09696	1.49766	2.92778	0.455038	1.27678	1.58297	1.98563	2.01114	1.02434		2.05868	2.89101	0.758878	0.712861	3.01683	2.78863	2.06467	2.81595	2.55244		4.55286	2.73593	2.87768	4.25914	1.1972	1.10526	4.35234	0.813857	0.570426		1.63799	1.80548	3.48225	0.677406	3.51103	3.67608	1.09656
	CAALFM_C112700WA		3.36141	4.63423	3.58307	3.53275	5.00793	3.66689	3.76458	5.17251	4.11239		3.05682	3.21747	4.62321	2.72847	3.32077	4.74514	3.32482	3.6215	3.9031		3.72795	5.2641	5.48347	2.88246	5.25362	5.1702	3.85871	3.78143	3.84943		3.28775	5.16605	5.22581	3.04813	5.31553	5.33793	3.36956	3.91524	3.71947		2.95916	3.40976	5.28015	2.83418	5.23871	5.07017	3.44006
	CAALFM_C112710CA		5.50975	5.97875	5.77996	5.74683	5.749	6.18358	5.77693	6.57115	6.21862		5.54765	5.82261	5.81506	5.9778	6.08836	5.58717	6.0497	6.1803	5.61339		5.59516	6.33362	6.34315	5.40683	6.97515	7.11759	5.87094	6.31092	6.45524		5.7721	7.13851	6.83643	5.96756	6.18812	6.43115	6.17117	5.45866	5.37313		5.93722	5.97616	5.86011	5.82698	6.7297	5.71338	6.07398
	CAALFM_C112720CA		0.0534632	3.34246	0.391459	-1.70913	3.43695	-0.722543	1.69622	2.00823	0.721324		-0.130963	0.648891	2.84313	-1.80997	-2.49064	0.867913	1.88631	3.14287	6.8946		-0.728291	2.181	3.71934	-1.75237	-0.939196	-1.40468	-1.00195	2.0974	4.06403		-0.0981773	2.46263	1.98119	-0.651298	1.77521	0.688859	1.43412	4.68454	5.56044		-0.761844	0.490533	1.58951	-1.24769	-0.512607	-1.42537	0.331309
	CAALFM_C112740WA		5.57796	4.71747	5.25869	5.7892	4.53982	5.36145	5.07694	4.88402	4.86116		5.49377	5.37705	4.41695	5.69395	5.60356	4.92698	4.81758	4.82235	4.42493		5.8436	4.74929	3.994	5.06814	5.30978	5.23039	5.42392	4.72611	4.98887		5.82219	5.0598	5.38747	5.66782	4.80189	4.96979	5.25361	4.26283	3.96844		5.73419	5.26605	4.79232	5.63244	5.03331	4.61361	5.29435
	CAALFM_C112750CA		4.02874	2.32837	3.8623	4.26181	2.87424	4.35902	3.81988	2.84635	3.74532		3.62526	3.97329	2.68355	4.09455	3.83703	2.42564	3.38121	3.70306	4.17107		3.76306	2.85824	1.69203	3.75353	2.78569	2.79042	3.05075	5.05252	5.56914		3.94963	2.68951	3.19172	3.94588	1.77521	2.26544	3.86572	4.56319	4.54265		4.14455	3.56958	3.10626	4.64256	2.72647	2.60245	3.28277
	CAALFM_C112760WA		5.07814	3.21535	5.10784	5.20405	3.40227	5.20577	5.12231	3.50187	5.06784		5.5068	5.51899	4.06846	5.76691	5.81845	4.06831	5.0579	5.0758	4.88622		4.88066	3.4433	2.23434	5.6602	3.38985	3.37026	4.37882	6.05529	6.05315		5.05819	3.20338	3.50711	5.38512	2.08065	2.14687	4.98445	5.4334	5.36401		4.60865	5.33799	3.34097	5.26027	3.45205	3.60275	3.91444
	CAALFM_C112800WA		-1.31286	0.771222	-0.864082	-0.831543	-0.0423501	-0.56416	0.436896	-0.179866	0.130167		0.30217	0.708462	0.222659	0.32946	-0.178677	0.550665	1.56521	1.50109	1.29605		-0.439853	-0.534449	-0.266675	-1.05935	-0.786442	0.225846	0.651015	1.82129	1.93483		0.233294	-0.297644	0.619383	-0.537424	-0.396954	-0.0697717	1.85737	1.60867	1.72823		0.0258869	0.552327	1.21071	-0.0224192	0.0386627	1.08235	0.801003
	CAALFM_C112810WA		4.61714	5.64754	4.87938	4.73896	5.66659	5.08244	4.93797	6.13321	5.59027		4.94376	5.46981	5.77596	5.27109	5.66841	5.21147	5.68472	6.03064	4.9072		3.948	5.71877	4.55915	3.88922	6.0739	6.16304	4.7728	6.2891	6.02299		4.90015	6.19773	6.24909	5.33372	4.91929	5.06649	5.57836	5.26518	4.84427		3.77048	5.48155	5.76414	3.85975	6.11302	5.78785	4.76508
	CAALFM_C112820CA		6.4858	4.61352	6.43056	6.48463	4.50755	6.33829	6.15639	4.27343	6.00442		6.4965	6.4566	5.43186	6.50176	6.47706	4.81142	5.9413	5.90103	5.37886		5.47464	4.38355	2.85131	6.50907	3.87538	3.91564	5.45173	6.8575	6.59016		6.16067	4.78167	4.90914	6.3363	3.36222	3.46999	6.12748	6.06976	6.01401		6.26018	6.23829	4.76953	6.72503	4.09394	4.72005	5.82569
	CAALFM_C112830CA		5.49134	5.27639	5.9699	5.79786	5.17643	6.36684	5.74175	5.29296	5.99481		5.51691	5.61259	5.43393	5.94339	6.12091	5.41285	5.38794	5.50709	5.03223		5.02641	4.9535	4.09739	4.18856	5.43744	5.51223	5.13918	5.48528	5.72342		5.66708	5.62915	5.69791	5.76882	4.79687	5.19655	5.61817	4.50964	4.48513		5.07335	5.82515	5.15793	5.01495	5.2829	5.04731	5.30563
	CAALFM_C112840WA		2.39324	2.78628	2.12466	2.00685	2.6522	2.01854	3.0451	3.02223	2.42171		2.73751	2.00491	2.028	2.24548	1.55391	2.5881	3.13017	2.62741	2.87311		3.03101	1.91297	1.99567	2.64981	2.14541	2.20177	3.63323	2.56115	1.6924		2.50176	2.66947	1.86352	2.15512	2.50659	3.03636	2.978	3.40931	3.36453		2.82024	2.08177	2.93406	2.33091	2.51716	3.86712	3.30523
	CAALFM_C112860CA		4.00989	4.00123	4.03995	4.18076	4.26217	4.09857	4.2092	4.39925	4.212		4.17801	4.1641	4.24851	4.3402	4.24825	4.14743	4.05826	3.94224	4.42587		4.15499	4.05971	4.43545	4.2615	4.43346	4.47145	4.10844	4.12201	3.76922		4.11426	4.99343	4.43329	4.31517	5.03034	4.64641	3.8319	3.94854	3.87523		4.15345	3.92679	4.55349	3.98544	4.34383	3.93575	4.23924
	CAALFM_C112870CA		2.09479	2.19159	1.97284	2.0742	2.03569	2.01854	1.74344	2.20152	1.63149		2.40875	2.15162	1.68308	2.5984	2.03236	2.68725	1.65243	2.15111	2.67575		2.319	1.7847	2.91445	0.889542	2.09713	2.23247	1.87552	1.20552	1.8832		2.56783	1.94024	1.50333	2.73343	2.29749	2.64536	2.23886	1.75389	1.75638		2.48829	1.84305	2.13731	2.22425	1.90098	1.98535	2.35936
	CAALFM_C112880CA		2.31169	5.38222	3.21973	1.6721	5.38171	3.143	3.4241	5.65039	4.36611		2.92129	3.3636	4.84465	1.75303	2.92954	5.51228	4.09875	4.09673	4.4021		4.46093	5.5609	5.76238	3.22132	5.3329	5.35366	5.3823	3.92161	3.8708		3.58906	6.01447	5.47232	2.28463	6.42743	6.32838	4.21935	3.98109	3.98043		4.64697	3.4509	5.93577	3.50229	5.47924	6.11558	5.19557
	CAALFM_C112900WA		4.72188	4.99609	4.89411	4.97801	5.03081	4.96327	5.03011	5.11632	4.99641		4.98724	4.90325	4.9409	5.02286	5.08533	5.05073	4.66861	4.76316	5.32003		4.8137	4.96441	5.42805	4.70284	5.2303	5.26979	5.02043	4.61304	4.80818		4.91322	4.72144	4.31051	5.07741	4.88028	4.86539	4.72445	4.87268	4.89042		4.8487	4.77355	5.39282	4.72479	5.18797	4.76189	4.92475
	CAALFM_C112910WA		5.12186	2.51565	4.24444	5.15564	2.24584	3.90899	6.51723	3.16307	5.01365		4.45714	3.7931	4.08435	3.75319	3.35735	2.67204	4.39095	3.90925	0.884944		4.3613	2.57149	0.490769	5.0065	2.59816	2.96965	5.67257	2.6343	2.98353		2.64221	5.29103	3.54582	2.95391	3.6945	3.64606	4.22274	3.76132	3.56089		4.58252	3.91801	3.99839	5.30768	3.33567	4.37382	2.78492
	CAALFM_C112920CA		6.03436	6.92237	6.22433	5.86564	6.96107	6.21533	5.89403	6.51059	6.17075		5.94152	6.31046	6.59713	5.9095	6.29929	6.31708	6.03471	6.10284	5.06035		5.65503	6.72387	6.24148	5.3658	6.55832	6.69355	5.97531	5.717	5.48855		5.75028	7.00424	6.78961	5.73452	6.23371	6.22468	5.84871	5.3171	5.36858		5.61315	6.36423	6.80067	5.29268	6.7297	7.10155	5.84681
	CAALFM_C112930CA		1.20678	1.00123	1.44756	1.48679	1.06043	0.957635	1.85514	1.78498	1.83485		-0.408639	0.521819	1.02442	-0.130184	-0.405022	1.0671	0.463006	0.812698	1.76225		0.241859	0.831578	1.39224	-0.0470211	1.21862	0.971754	1.1459	1.17783	0.957299		-0.1747	1.46624	0.731104	-0.651298	1.47363	1.52131	0.601841	1.55202	1.51407		0.792476	-0.877854	2.38134	0.677406	1.05034	1.16784	1.48473
	CAALFM_C112950WA		4.5547	4.07125	4.68709	4.70278	3.56787	4.82336	4.55191	4.30651	4.78511		4.27055	4.37871	4.44184	4.50356	4.46697	4.45941	4.43379	4.49057	4.7771		4.57852	4.29686	4.37687	4.08345	4.70235	4.7354	4.27092	4.44169	4.7049		4.58803	4.71733	4.37643	4.55709	4.50541	4.89911	4.57579	4.29771	4.36113		4.87702	4.50327	4.39374	4.88842	4.30388	4.3	4.76227
	CAALFM_C112980WA		-0.210048	-2.53299	-0.190823	0.0144604	-2.32546	-0.722543	-0.500665	-2.49114	-1.43596		-0.514495	-0.794667	-1.73878	-0.223345	-0.405022	-0.341406	-0.642255	-0.846711	-1.03367		-1.23278	-2.04737	-3.13565	-0.241422	-1.79321	-2.47584	-0.402871	-0.643937	-1.38613		0.233294	-1.92282	-2.50941	0.338244	-1.19555	-1.079	-0.975338	-0.189146	-0.652591		-0.545964	-0.45674	-1.5335	0.120388	-1.18446	-1.70046	-0.971682
	CAALFM_C112990WA		5.0806	4.78694	5.27501	4.50545	4.53982	4.72322	4.44884	3.76929	4.75125		4.82582	5.17544	4.15629	5.0405	5.16874	2.89803	4.38732	4.44944	3.26624		3.93113	4.01753	1.61133	4.84744	2.75577	2.84271	4.17153	5.46394	4.69595		4.87339	3.4277	3.66315	5.15675	2.40032	2.49243	4.89368	4.00239	3.67591		4.01379	5.05012	3.67118	4.31739	3.52745	4.11327	3.61609
	CAALFM_C113000WA		3.31193	2.16337	3.09656	3.06565	0.936659	2.65581	3.06382	1.34991	2.5215		3.2631	2.63108	1.19025	3.55704	3.02358	2.39163	2.66256	2.14081	2.29013		2.48312	1.67319	0.250911	3.35636	0.480528	0.706043	2.59106	3.11507	2.24405		3.17664	1.07943	1.37161	3.23601	1.09189	1.7181	3.10112	3.36888	2.86714		2.70912	2.44968	1.72205	3.04585	0.569346	2.15197	2.08785
	CAALFM_C113010WA		6.50428	4.89387	6.54771	6.90565	4.58689	6.84218	5.95423	4.82	5.98997		6.34867	6.27765	5.17165	6.41652	6.38483	5.12986	5.80109	5.55441	5.24451		6.39858	4.81972	4.09133	6.58163	4.96702	4.95997	5.54998	5.45819	5.76445		6.32079	4.10926	4.8761	6.55667	4.6282	4.94474	5.98286	5.20444	4.99308		6.65369	6.40772	4.44834	6.99094	4.60784	3.77476	5.60079
	CAALFM_C113030CA		7.52751	6.49132	7.31883	7.52943	6.13598	7.36523	7.72996	6.30028	7.54911		7.93418	7.70955	7.0592	7.96632	7.71684	7.10479	7.98172	7.72636	7.2192		7.46279	6.34958	6.55832	8.06122	6.58483	6.61318	7.65276	7.05548	6.82377		7.54188	6.73583	6.44612	7.8585	6.89676	6.62055	8.00525	7.22111	7.04591		7.33592	7.66193	6.51573	7.70029	6.59793	6.69841	7.27202
	CAALFM_C113040CA		2.97307	2.10521	2.70909	1.72893	2.41772	2.01854	1.67201	0.266879	1.48536		2.73751	2.93529	2.86783	2.37825	2.88011	1.21436	2.55024	2.64209	-0.292804		1.35781	1.42042	-2.43029	2.3892	0.75403	1.52854	2.69015	2.3416	1.56713		2.31849	-0.297644	-0.449625	2.45941	-1.49041	-1.079	1.99075	0.951633	0.857132		1.52323	2.36612	0.795246	2.47079	1.80996	2.82668	1.89645
	CAALFM_C113060CA		8.56825	6.12738	8.1035	8.85821	5.87025	8.30119	7.99036	5.54146	7.40775		8.67521	8.20868	6.56256	8.78067	8.32135	6.79128	7.92091	7.54204	7.59931		8.38699	3.86094	4.39666	8.80655	4.42957	4.38981	7.60149	7.18285	7.16756		8.73884	4.42677	3.93807	9.09936	4.78425	4.74643	8.14931	8.04148	7.94603		8.7517	8.20875	3.23847	9.06915	4.19504	3.63913	8.01439
	CAALFM_C113100WA		4.75001	2.79857	4.97876	6.27521	4.04335	7.01057	1.49017	0.187918	1.90222		5.78438	6.27642	4.00864	6.61121	6.9207	3.04696	0.969404	2.03358	1.12071		0.490743	-0.288832	-3.13565	5.68094	-0.299086	0.142064	-0.402871	1.56751	1.78534		0.452656	0.85861	1.37161	4.55709	-1.49041	-1.76823	-1.58581	-0.396522	0.366341		-1.1618	5.6852	0.209433	2.99113	-0.384215	-0.395669	-0.971682
	CAALFM_C113130CA		6.87032	5.35336	6.51716	7.17729	5.47365	6.74149	5.80084	4.03483	5.41786		6.21429	6.10691	5.18399	6.38135	6.08972	5.71512	5.22372	5.10787	4.99192		5.12299	3.74852	3.68755	6.40905	4.43735	4.53648	5.28738	3.75824	4.83831		5.77465	4.62098	3.70481	6.32129	4.55579	4.13366	5.34364	4.66464	5.33162		5.21873	5.58528	4.50095	6.54996	4.5162	4.40497	5.1318
	CAALFM_C113190WA		7.22798	6.51664	6.69828	7.53043	7.00603	6.8109	7.79584	7.09597	7.08153		6.74253	6.61481	6.82625	6.70585	6.76604	8.33679	7.07125	7.16017	6.98592		7.34721	6.17508	5.50414	7.76484	6.5112	6.33994	7.51831	5.84798	5.4141		7.32194	6.62037	6.38016	7.22363	7.9484	8.14516	7.19573	7.32514	7.28332		7.8636	7.07956	6.45608	7.536	6.58426	6.85885	8.18904
	CAALFM_C113240WA		5.91654	6.47419	6.16426	5.56368	6.73708	6.0008	5.74248	6.34873	6.14404		5.76047	5.94453	6.73356	5.63545	6.0692	5.75777	5.68768	5.95786	6.23787		5.93148	6.5825	6.36718	5.57229	6.10411	5.85744	6.01217	5.8303	6.14259		5.59905	6.47959	7.12872	5.56241	6.05785	6.00468	5.59871	5.57874	5.65133		6.01041	6.09122	6.2607	6.25716	6.12767	5.85383	5.96028
	CAALFM_C113250WA		6.46238	5.80847	6.43783	6.12052	5.50938	6.06736	5.99015	6.00084	5.87362		5.90284	5.63866	5.56146	5.73012	5.73404	6.36476	6.04741	6.06997	7.14189		6.06318	5.43622	5.58938	5.89722	5.76403	5.79366	5.74004	6.20643	6.49878		6.14107	5.97317	5.70734	6.12177	6.11104	6.4069	6.37632	6.56946	6.62843		6.55417	5.59815	5.85507	6.79524	5.7392	5.66458	6.13399
	CAALFM_C113260WA		5.17356	7.54156	5.48603	5.65999	7.63106	6.09583	6.13331	7.37359	6.44023		5.62213	5.99175	7.12982	5.7517	6.36364	7.30006	6.3603	6.51728	6.47964		5.49757	7.38387	7.00685	5.51762	7.34749	7.27461	6.02171	7.32298	6.85693		6.1192	7.49155	7.23441	6.30038	7.19893	7.27473	6.56395	7.10345	7.01784		4.95436	6.07157	7.29783	4.76067	7.43248	7.77331	6.0955
	CAALFM_C113270WA		4.9082	6.68658	5.32093	5.48955	7.08376	5.92935	5.78823	6.87355	6.13794		5.04428	5.47464	6.81598	5.54124	6.04417	6.83803	6.00897	6.34297	5.96899		6.14535	6.91982	5.42444	5.77234	6.49078	6.49574	6.20042	6.40499	6.00565		6.08371	7.43516	7.1452	6.50278	6.50384	6.84847	5.87591	6.0066	5.88606		5.23523	6.02602	6.51024	5.30582	6.5823	6.62284	6.35721
	CAALFM_C113280CA		6.93029	7.06904	7.16804	6.7332	7.07553	7.17124	6.91022	6.65428	7.36995		6.94518	7.23098	7.19531	6.95407	7.28288	6.12473	7.44948	7.56244	6.27324		6.65212	7.01365	5.85292	6.82929	6.74147	6.68173	7.32334	7.60813	7.54556		6.92697	7.34267	7.23382	7.05062	5.95274	5.84463	7.36692	6.56723	6.37683		6.80198	7.33384	6.94938	6.9479	6.90644	6.98272	7.22568
	CAALFM_C113320CA		6.37781	7.20032	6.42652	6.09683	7.32878	6.50531	6.49303	7.34085	6.77909		6.17992	6.34042	6.71932	5.89142	6.05817	7.04233	6.60981	6.51976	6.4661		6.67928	7.30948	7.65814	5.53443	7.29673	7.23855	6.79954	6.67724	6.43447		6.13454	7.32901	7.23122	5.77018	7.24253	7.24009	6.55086	6.66363	6.5064		6.96974	6.1934	7.23432	6.7402	7.15508	7.31343	6.93123
	CAALFM_C113330CA		8.35809	7.14497	8.4504	8.37614	7.0412	8.42649	8.01372	6.99594	8.14534		7.76881	8.04519	7.41545	7.94004	8.10918	6.56021	7.71887	7.83853	6.79954		7.75695	7.09771	5.90912	8.17065	6.55922	6.56373	7.72552	7.78919	7.84007		7.99941	7.12798	7.38239	7.99842	5.93191	6.04255	7.80189	6.87064	6.87266		8.14696	8.15219	6.84131	8.21285	6.80487	6.51277	7.86605
	CAALFM_C113370WA		4.62391	1.08386	4.51292	4.5416	1.22819	4.44561	4.48749	1.7303	4.15445		4.83931	4.64957	2.79243	5.23033	5.06474	2.87165	4.25423	4.4865	4.06929		3.96444	1.02568	-0.877651	5.12726	0.216932	0.734927	3.94551	5.12275	5.17743		4.47046	0.897842	1.06545	4.75726	0.114099	-0.0697717	4.45978	4.81366	4.61286		4.36651	4.38937	-0.113133	5.16255	0.956458	2.04306	3.87603
	CAALFM_C113380WA		4.0756	2.74878	4.16346	3.91597	2.44068	4.0807	4.43812	2.35397	4.3927		4.06081	4.50587	3.31663	4.30935	4.69129	1.6045	4.40537	4.50669	3.68928		3.12973	2.73314	-1.08159	3.90986	2.06736	2.02594	3.83725	5.4782	5.73125		3.51791	2.53907	3.0599	3.9676	0.917925	0.634202	4.35543	4.11423	3.89436		3.75363	4.08934	2.78444	4.27984	1.9383	2.15197	3.80512
	CAALFM_C113390WA		2.75592	2.00274	3.2365	3.11978	1.37847	3.4333	3.05449	2.09734	3.34255		3.02883	3.24791	2.58764	3.32173	3.35916	1.47025	3.03136	3.30843	3.14162		2.81978	2.60226	1.50594	2.45489	2.71795	2.76081	2.61143	4.25882	4.42338		3.11368	2.96561	3.09165	3.36974	1.5432	1.79486	2.96347	2.92049	2.9241		3.42327	2.92883	2.36522	3.7856	2.38285	2.16243	3.19306
	CAALFM_C113430CA		4.1804	5.8415	4.54289	4.19343	5.5469	4.63614	5.33955	5.56314	5.54055		3.7076	4.03916	5.51042	3.55001	4.24581	5.41361	4.52906	4.99806	6.43192		4.52651	5.77859	6.17857	2.7316	5.38209	5.26979	5.27147	5.64298	5.58865		4.96094	5.1024	4.25084	4.72339	4.44254	4.47816	5.42397	5.64964	5.63436		5.23887	4.48358	5.41942	4.45179	5.23121	4.95764	6.73168
	CAALFM_C113490CA		4.08053	3.58163	4.36752	3.78808	3.72577	4.29224	3.63911	3.68554	4.09809		3.75393	4.12911	4.04158	3.85354	4.11841	3.17476	4.0445	4.17451	3.63593		3.48567	3.83527	3.32403	3.66471	4.42957	4.29115	3.58254	4.40633	4.79706		3.71635	4.09667	4.02832	3.83643	2.92975	2.9717	3.86702	3.589	3.68327		3.75363	4.27031	3.95056	3.8174	4.26525	3.82168	3.82765
	CAALFM_C113500CA		0.205705	-0.183196	-0.190823	0.66563	0.393952	-0.172487	-1.02578	0.0157141	-0.581959		0.634847	-0.0393836	-0.33061	0.1919	0.189148	-0.185512	-0.766068	-0.306188	-0.212318		-0.625603	-1.70842	-1.60376	-0.593182	-1.11006	-0.796754	-0.773492	-1.5863	0.37466		-1.00038	0.447231	0.731104	-0.91017	0.114099	-0.371457	-1.10547	-0.289111	-0.383218		0.0258869	0.611582	0.795246	-0.0224192	-0.984986	-0.277932	-0.741928
	CAALFM_C113560WA		4.73445	5.11875	4.86476	4.78213	4.98858	5.0531	4.57819	4.77343	4.96525		5.31153	5.43771	4.70086	5.24995	5.34301	4.24659	4.72575	4.77653	4.34006		4.87191	5.16967	4.43066	4.42818	4.92338	5.21958	5.03559	5.16568	5.52774		4.65035	4.80507	5.53331	4.87557	4.18529	4.43085	4.75992	4.52076	4.46715		4.96539	5.14593	4.79984	4.79834	4.85876	4.53535	4.28718
	CAALFM_C113590WA		-0.0291391	1.23615	0.391459	0.186647	1.37847	0.388726	0.961021	2.14683	1.27271		-0.217716	0.30739	1.33898	-0.808724	-0.287415	0.550665	-0.642255	0.588583	1.89535		-0.355238	1.67319	2.43907	-2.51628	2.14541	1.85229	-0.17647	2.14108	2.05168		-1.00038	1.95576	1.86352	-1.22588	1.74079	1.14489	0.901972	1.39982	1.4807		-0.883247	-0.583925	1.13664	-0.180931	2.07861	0.735551	0.279935
	CAALFM_C113600WA		1.17022	2.77389	1.63628	0.2656	3.147	1.99329	1.34465	3.08894	2.41019		0.77624	1.06816	2.62868	0.677505	1.23807	1.70755	1.37314	2.05567	1.93122		0.295189	3.31914	2.54927	0.277361	3.24669	3.56782	1.1459	3.29341	2.96378		0.29134	3.51229	3.86647	0.147098	1.99561	2.08708	1.0621	2.01718	1.64031		0.579243	0.9236	3.29915	0.250324	3.36337	2.75942	1.183
	CAALFM_C113650CA		4.2824	5.68652	4.69318	4.59989	5.56269	4.94362	4.64499	5.57094	5.08425		4.31372	4.60716	5.34217	4.42131	4.67689	5.82463	4.71999	4.75643	4.94663		4.46093	5.65379	5.45071	3.9588	5.7702	5.73768	4.64648	4.52648	5.12282		5.0265	6.12606	5.85067	4.74324	5.78126	6.05431	4.85046	4.78935	4.88883		3.64804	4.7703	5.94935	3.3584	5.66694	6.02684	4.42658
	CAALFM_C113690CA		7.26961	7.09043	7.19831	7.3031	7.02419	7.16276	7.14428	7.3786	7.11475		6.95141	6.85038	7.24741	6.97256	7.01815	7.18957	6.8934	6.89124	7.06121		7.4259	7.18859	7.72042	7.3982	7.01987	6.93749	7.27188	6.78936	6.60538		7.22753	7.44843	7.34062	7.03919	7.41424	7.35931	6.85168	7.14474	7.08043		7.42851	7.03223	6.99986	7.22382	6.93133	7.06441	7.43354
	CAALFM_C113720WA		6.334	4.61352	6.13214	6.55999	4.07304	6.34454	6.44498	4.36152	6.12859		6.38684	6.18763	5.12119	6.59766	6.46139	4.70584	6.15906	5.99263	5.80404		6.08606	4.9024	4.45446	7.13692	4.62953	4.53648	6.06666	6.15365	6.31859		5.98713	4.2023	4.59892	6.45457	4.10637	4.10882	6.22885	5.9225	5.88765		5.93104	6.10611	4.43488	6.52048	4.38946	3.87984	5.0149
	CAALFM_C113750CA		3.94104	1.89244	3.40911	3.71962	1.63891	3.27462	3.22222	1.86329	3.0605		4.49855	4.26922	2.56969	4.59166	4.20625	1.12782	3.40595	3.07958	2.76792		3.71822	1.11374	-0.266675	3.99789	1.59752	1.90407	3.14612	3.66656	3.86548		3.77855	1.11316	0.731104	3.96277	0.217862	0.792327	3.19396	2.77956	2.36217		3.86149	3.91801	-0.41343	4.10192	1.63918	1.03763	3.24623
	CAALFM_C113770CA		2.39324	4.25633	2.9619	1.86193	4.11647	2.83711	2.62096	3.55003	3.51253		2.09453	2.6156	4.04699	2.17422	2.55747	3.22427	2.51077	2.5043	1.87707		3.78032	4.35673	3.97767	2.70485	4.46805	4.39886	3.67254	2.96112	3.41292		1.99082	3.89816	4.35914	1.55463	3.25653	3.43044	2.55112	1.953	2.10186		3.01119	3.25111	4.63477	2.7488	4.17954	4.46108	3.09094
	CAALFM_C113790CA		5.47083	5.05361	5.00591	5.6925	5.49574	5.02689	5.30849	5.70813	5.07151		5.34974	5.27976	5.11862	5.58997	5.36338	5.2371	5.24992	4.85736	4.52752		5.13401	5.33222	4.65676	5.37431	5.4021	5.41295	5.03747	5.08969	5.05211		5.45886	5.54845	5.39385	5.49124	5.09139	5.25884	5.47752	4.98928	4.89201		4.68484	4.98998	5.3958	4.83246	5.35826	5.36534	4.9237
	CAALFM_C113810WA		6.48673	7.39097	6.56441	5.86405	7.81476	6.31554	5.43072	7.01822	5.87834		6.44889	6.5481	7.32972	6.12915	6.14961	6.70921	5.72409	5.59269	4.83506		5.74881	7.48175	7.55139	5.93656	7.3917	7.36976	5.59414	5.221	5.40681		5.42685	6.77653	7.16958	5.41371	6.75303	6.7579	5.40468	5.18361	5.19687		4.86057	6.09122	7.69578	4.96377	7.44388	7.37083	4.85515
	CAALFM_C113820CA		4.81657	3.29122	4.99363	5.02841	2.9689	5.11149	5.37559	3.21377	5.49899		4.82853	4.95028	3.61535	4.99211	4.8791	1.87631	5.53209	5.70004	5.54726		3.99296	2.61741	0.931614	5.13229	1.73008	1.35335	4.87005	7.36157	7.57148		4.30068	2.33981	2.62634	4.63507	-0.559047	0.688859	5.87267	6.33826	6.1248		5.27301	4.82766	1.88926	6.22788	1.30011	1.84964	5.18688
	CAALFM_C113840WA		7.80775	7.1952	7.49856	7.71363	7.04026	7.2005	6.79307	6.62085	6.48418		7.51968	7.29553	6.7839	7.47329	7.29295	7.06604	7.25118	7.01409	6.45829		7.49413	6.8598	7.5094	7.83166	6.49358	6.46589	7.26506	6.32992	6.21746		7.61118	7.62174	7.09061	7.56579	7.46916	7.16876	7.21886	6.53835	6.91074		7.99052	7.04572	6.73395	8.04924	6.45612	6.57669	7.41766
	CAALFM_C113880CA		7.36925	7.49202	7.33027	7.14611	6.6396	7.11599	6.43703	6.2895	6.40804		7.65973	7.51385	6.64754	7.69205	7.56996	7.67377	6.93983	6.87942	7.60695		6.29302	6.96447	7.04689	6.52369	7.25578	7.28457	6.68183	6.97519	7.41473		6.35083	7.00307	7.31097	6.72225	8.07037	7.91826	6.65213	7.51683	7.59951		6.44822	6.99395	6.49354	7.27701	6.86451	5.64197	7.12439
	CAALFM_C113950CA		1.01398	4.43615	2.06958	0.830517	5.01177	2.73916	2.51609	4.14345	3.14637		1.92266	2.69138	4.57528	1.8704	2.88426	4.04489	3.60649	3.64354	3.64135		1.87823	4.37467	4.33645	0.816454	4.55641	4.64698	3.02227	3.92161	3.58437		2.53817	4.81022	4.73581	2.61528	4.43718	4.45993	3.23487	3.51683	3.20002		1.76464	2.80737	4.38577	1.14662	4.6232	5.32404	2.72855
	CAALFM_C114020WA		1.24243	1.04313	0.663552	1.34856	0.485135	0.464205	1.28206	0.480733	0.896757		0.171726	0.820697	0.786099	0.677505	1.02723	0.0206757	-0.145326	0.086105	1.15145		0.579401	0.979545	1.50594	1.28226	-0.199229	-0.25229	0.903144	0.470291	0.91679		0.925562	1.20986	0.883968	0.79481	-0.251247	0.518254	0.721823	-1.10131	-0.156316		0.869663	0.0511008	0.135298	1.24343	0.365274	-0.0678732	0.764089
	CAALFM_C114030WA		5.17125	7.00686	5.30314	5.10286	7.34948	5.62669	5.57801	7.22825	5.8846		4.55851	5.11618	6.84426	4.60528	4.89474	6.26312	5.13347	5.39675	6.56989		5.25839	6.8606	7.69417	4.69946	6.28849	6.48196	5.34325	5.9911	6.01887		5.58461	7.19497	6.8286	5.24095	6.98948	6.77379	5.65003	6.13268	6.35052		5.16806	5.05546	6.75499	4.79302	6.4015	6.33706	6.18985
	CAALFM_C114040WA		6.48766	5.77622	6.28503	6.79189	6.10577	6.54906	6.32205	6.24893	6.15789		5.78856	5.652	5.94694	5.86069	5.79864	5.90814	5.92262	5.78184	5.3293		6.31874	5.99983	6.80874	6.08138	6.12111	6.05649	6.01217	4.88226	4.88893		6.41763	6.0388	5.8111	6.24277	6.17045	6.03466	5.88879	5.07973	5.1943		6.12307	6.15111	5.86871	5.67472	6.12363	5.60068	5.93455
	CAALFM_C114050CA		3.93015	5.83108	4.21935	3.48406	5.62416	3.87482	5.0396	6.0273	5.16362		4.50534	4.51424	5.2883	3.83633	4.08608	5.64674	5.26976	5.20744	5.52395		4.4374	5.96622	6.70343	4.18372	5.71368	5.76944	5.39264	5.33196	5.20922		4.51378	6.20149	5.93293	4.22727	6.34675	6.1717	5.23356	5.65973	5.66995		4.59394	4.2749	6.2332	4.29498	5.67801	5.8506	5.73918
	CAALFM_C114060WA		3.8801	7.75084	5.02051	3.53275	7.49301	5.05463	5.98648	7.63823	6.26814		3.61651	4.70912	7.1501	3.24556	4.80821	7.45989	6.33133	6.27515	7.1642		5.75239	7.91186	8.59632	5.1792	6.7073	6.72538	6.77338	6.8449	6.53519		4.56173	8.44445	8.02367	4.3691	7.90436	7.47122	7.03079	7.65687	7.67262		5.50995	4.53039	7.85438	4.98959	6.87791	7.56504	7.84494
	CAALFM_C114080WA		7.60487	5.36786	7.13823	7.43651	5.08647	6.88573	6.67092	4.63889	6.1423		7.46502	6.99271	5.5812	7.5377	7.07623	6.25463	6.42455	6.28453	7.13181		6.80128	4.81972	5.23681	7.87355	4.27755	4.33426	6.16984	6.88345	7.15238		7.22939	4.65286	4.71218	7.26492	5.03568	4.93063	6.78265	7.90394	8.04956		7.22463	6.77715	4.77869	7.79517	4.3827	4.80589	6.61214
	CAALFM_C114090WA		8.73023	6.72409	7.51412	8.76405	6.7771	7.47137	8.10637	6.26344	7.01698		8.92422	8.27637	6.95789	8.99907	8.32453	7.15898	8.61118	8.05312	7.69828		8.46141	5.58998	5.50414	8.92355	5.15092	5.1489	7.97237	7.06874	6.49448		8.74842	5.45947	5.69705	8.96013	6.43553	6.50345	8.29164	7.98776	7.77207		8.30338	7.91553	4.94795	8.05814	5.22368	5.38556	8.29675
	CAALFM_C114160WA		4.27811	2.39137	4.073	4.65225	2.85385	4.63206	4.93923	3.23356	4.84627		4.34811	4.31785	3.47772	4.84785	4.69844	2.5881	4.49912	4.61109	4.28567		4.02488	2.37167	2.51346	4.81027	3.3492	3.23526	4.10485	5.139	5.41774		4.1714	2.52661	1.70835	4.83597	2.30928	2.24133	4.71001	4.72675	4.4586		4.45683	4.43519	1.86653	5.05106	3.19886	2.74558	4.11465
	CAALFM_C114170WA		6.92893	7.06013	6.86188	6.77259	7.00506	6.70888	6.84203	7.05345	6.85585		7.09555	7.07634	7.01151	6.90401	6.9007	7.36377	7.14991	7.13575	6.90591		6.84608	7.3916	7.57926	7.1388	7.22309	7.16213	7.10368	6.72624	6.47717		6.97481	7.42848	7.00289	6.88241	7.68313	7.53274	7.04668	7.03016	6.92476		7.10403	7.15245	7.22319	6.95208	7.45142	7.25228	7.1606
	CAALFM_C114180WA		1.81595	3.97169	2.44627	1.38438	4.42935	2.77917	2.86467	5.41065	3.99385		2.1648	2.59996	4.42113	1.62525	2.42589	3.73913	2.41424	3.33577	4.53044		2.32543	3.89861	5.32724	1.318	4.61246	4.64698	2.5704	4.40633	4.53465		2.92489	4.01428	3.4013	2.56517	3.24429	3.46217	3.1158	3.54614	3.95028		2.51856	2.63245	3.99839	2.15956	4.74051	4.72711	3.47474
	CAALFM_C114190CA		5.08552	7.06967	5.55449	6.2168	7.65886	6.80819	4.88236	6.98576	5.72047		4.0562	4.85464	7.27595	5.2369	5.8003	5.85189	4.63993	4.59232	4.33672		5.08185	6.88035	6.32132	6.81294	7.5503	7.62059	4.66852	2.96922	3.56484		5.01793	5.88866	6.77339	6.6377	6.11104	6.23964	4.32101	3.25814	3.04886		4.09639	4.91257	7.20858	4.65024	7.72493	7.35667	4.18616
	CAALFM_C114200WA		5.67051	6.64466	5.82084	5.68713	6.89817	6.02125	5.3942	6.15215	5.76866		5.63147	5.75271	6.44337	5.55357	5.79697	6.37145	5.51224	5.48488	5.58012		5.69029	6.62057	6.55392	5.52337	6.51396	6.45074	5.7435	5.22945	5.44648		5.85744	6.29996	6.46139	5.85672	6.80498	6.7563	5.47752	5.57341	5.62294		5.53977	5.90097	6.51207	5.13758	6.52927	6.88117	5.52007
	CAALFM_C114240WA		7.72038	7.25716	7.57841	7.4624	7.18412	7.4645	7.77184	7.35055	7.65636		8.0408	7.98003	7.2603	7.9252	7.72736	7.05485	7.99578	7.80019	7.09324		7.57317	7.19995	7.3319	7.52261	7.15219	7.19629	7.95803	7.59215	7.36114		7.63484	6.93226	6.93961	7.69846	6.99223	6.89497	7.94412	7.36114	7.22533		7.75654	7.75767	7.12665	7.76932	7.16308	7.19806	7.63065
	CAALFM_C114250CA		6.83426	7.67624	6.92853	6.79189	7.18837	6.90533	6.42339	6.96519	6.54736		6.58085	6.54299	6.71666	6.71921	6.70792	7.15853	6.43688	6.3586	6.59177		6.38942	7.34687	7.66285	6.15857	7.40763	7.38977	6.61658	5.87517	6.51328		6.84819	7.34222	7.54792	6.77423	7.68653	7.54205	6.78666	6.36008	6.487		6.82275	6.44383	7.4008	6.63123	7.19169	6.69931	7.07841
	CAALFM_C114270WA		4.29518	3.97169	3.97649	4.24792	4.06568	3.81119	3.93698	4.00059	3.71346		4.17589	3.9119	3.82535	4.04548	4.00194	4.27707	3.97852	3.78911	4.55365		4.10173	3.76901	4.46387	4.13446	3.93154	3.94684	4.01596	4.20496	3.98296		3.98171	3.81862	3.78466	4.05643	4.41005	4.36943	4.17799	4.55359	4.43702		4.0598	3.73026	3.89548	3.98077	3.86117	4.3648	4.01997
	CAALFM_C114310WA		4.47077	5.97198	4.52594	4.06688	6.07491	4.34311	4.89025	5.72395	4.91923		5.34218	5.39982	5.6451	4.70029	4.8791	5.44378	5.34464	5.26072	4.96405		4.72418	5.75824	6.1321	4.77534	5.81418	5.80051	5.21933	5.14258	4.95543		5.17842	5.87275	5.76097	4.80122	6.00263	5.8978	5.15046	5.30643	5.16045		4.00526	5.08189	6.18003	3.6972	5.91328	6.13694	4.4873
	CAALFM_C114320CA		5.70285	7.23699	5.49998	5.61547	7.23837	5.61639	6.39872	7.3346	6.33824		5.22372	5.16484	6.52909	4.94203	4.88851	6.35487	5.97069	5.76014	5.48827		5.42166	7.42748	8.03175	4.76567	7.60873	7.60356	6.02551	5.81127	5.7673		6.16843	7.61255	7.41726	5.73735	8.23748	7.94849	6.84068	6.1363	5.91288		4.93653	5.6852	7.48716	4.23345	7.62023	7.60582	5.14442
	CAALFM_C114330WA		6.12548	4.52386	5.72903	6.25479	4.37077	5.81687	5.52495	4.3794	5.0438		5.68176	5.31373	4.2532	5.65358	5.29432	3.50168	4.55193	4.48243	4.39569		5.59516	4.11143	3.35471	5.78836	4.35761	4.21118	4.45124	5.36763	5.45711		5.832	3.33069	4.29241	5.50957	4.03002	3.86361	5.1162	4.91541	5.00192		6.08817	5.3748	3.06961	6.09581	4.22051	3.39508	4.72194
	CAALFM_C114350WA		7.44576	7.23397	7.18555	7.3733	7.57001	7.33111	6.65943	7.38746	6.64831		6.94081	6.97796	7.09131	7.07547	7.10367	6.52748	6.5836	6.43907	5.52101		7.47663	7.18923	7.26349	7.51107	7.18374	7.22457	6.88844	5.21454	5.26313		7.33698	6.41879	6.96139	7.03873	6.55204	6.4804	6.25228	4.91049	5.11497		7.38686	7.14335	7.43174	6.96397	7.38512	7.61107	6.62007
	CAALFM_C114380CA		5.78674	5.65983	5.76415	5.86088	5.54426	5.95901	5.73957	5.16738	5.75847		6.08773	6.09161	5.33997	6.11138	5.95151	4.53141	5.87419	5.86395	5.71229		5.18081	5.56481	5.67594	5.78037	5.41791	5.51223	5.56702	6.3244	6.57885		5.53742	5.6395	5.66927	5.703	5.10498	4.7237	5.87806	5.86697	5.77002		5.66415	5.84805	5.37581	6.1818	5.39003	4.78237	5.45786
	CAALFM_C114410WA		6.10868	5.65646	5.38813	6.21432	6.03208	5.35898	5.87428	5.60553	5.07516		6.1551	5.93521	5.21561	6.23691	6.13651	6.34612	5.78464	5.91016	5.95599		5.80734	5.39727	5.99114	6.70065	5.07318	4.97216	5.74235	5.46107	5.05211		5.9739	5.08975	5.23709	6.17964	6.02247	5.98911	5.67626	6.32458	6.18041		5.72773	5.38969	5.46553	6.04075	5.48346	5.80129	5.72963
	CAALFM_C114430CA		4.70281	6.46266	5.15005	5.05087	6.7928	5.49791	5.15977	6.60574	5.48532		4.81766	5.08281	6.2194	5.03548	5.18917	5.12242	5.05103	5.12103	4.88622		4.99386	6.89207	6.7212	5.15963	6.99703	7.01975	5.02424	5.77245	5.82453		5.55085	6.50997	6.61492	4.96234	5.95274	5.56857	5.25526	4.61365	4.63577		4.49995	4.98718	6.78409	4.3612	7.08343	7.05112	4.87043
	CAALFM_C114450CA		7.77959	7.46943	7.71629	7.84998	7.75875	7.77817	7.47453	7.57418	7.41426		7.70428	7.68102	7.39277	7.77334	7.51612	6.51617	7.38227	7.19293	6.60224		7.36797	7.94262	7.65414	8.06484	7.79014	7.79058	7.28581	7.62617	7.69303		7.75316	7.63159	7.56263	7.64745	6.98029	6.60287	7.28163	6.72209	6.86783		7.61134	7.54283	7.642	7.71478	7.84113	7.71059	7.54008
	CAALFM_C114460WA		7.47696	7.91959	6.93945	7.59873	8.00635	6.97956	7.76005	8.03496	7.31654		7.33534	7.05714	7.38904	7.42518	7.19845	7.68526	7.53271	7.32841	7.57542		7.43966	8.16084	8.61016	7.88588	8.09188	7.95458	7.65736	7.25047	7.06471		7.78192	7.97149	7.78523	7.72402	8.48406	8.15429	7.73008	7.48026	7.59971		7.35282	6.97415	8.11585	7.20441	8.14399	8.1696	7.86005
	CAALFM_C114470WA		6.11109	6.38535	5.76415	6.19427	6.81713	5.97684	6.13331	6.56042	5.89394		5.78717	5.67271	6.1098	5.68436	5.45695	5.98606	6.13438	5.65371	5.24451		6.48862	6.89595	7.22595	6.55286	6.9441	6.98109	6.59692	5.24622	5.46591		6.53715	6.31544	6.61856	6.19928	6.51407	6.44312	6.21358	5.27833	5.27436		6.6571	5.71927	6.97484	6.48874	6.96109	6.76936	6.79595
	CAALFM_C114480WA		5.76546	6.2599	5.83467	5.6416	6.61242	5.98487	5.79525	6.4174	6.1283		5.22988	5.45303	6.14432	5.25212	5.27771	5.26102	5.74124	5.51907	4.31312		5.93674	6.95003	6.42132	6.43064	6.96308	6.99086	6.02646	5.29053	5.49716		5.91165	6.25062	6.74206	5.59321	5.81268	5.69077	5.80862	4.57152	4.54991		6.07499	5.79472	7.00638	5.99745	7.18589	6.78213	6.21657
	CAALFM_C114500CA		8.36645	8.43346	7.91163	8.63431	8.68364	8.17664	8.30387	8.58703	7.96828		8.6989	8.39811	8.44529	8.78367	8.47542	7.6459	8.30357	7.99285	7.43293		8.36006	8.55269	8.4651	8.83574	8.58639	8.50986	8.08294	7.85734	7.58164		8.59374	8.28181	8.46353	8.70928	8.33482	8.07892	8.14708	7.58854	7.3162		8.13137	8.28467	8.58026	8.15258	8.6426	8.66657	7.87555
	CAALFM_C114520WA		8.43906	7.55339	8.33545	8.58249	7.616	8.4054	8.34703	7.84135	8.19908		7.91964	7.94872	7.68711	7.86953	7.75032	7.02173	8.1512	7.87238	7.34006		7.94049	7.94337	8.09293	8.63362	8.24182	8.16156	8.1329	8.02919	8.08024		8.21626	8.09056	7.95233	8.1482	7.29919	7.20378	8.15732	7.60734	7.54628		8.20256	7.88358	8.11072	8.28475	8.17135	7.63191	7.8543
	CAALFM_C114530WA		5.69	6.57316	5.61184	6.14422	6.656	5.78962	5.79385	6.48295	5.6585		5.98222	5.87636	6.12011	6.00373	6.15091	6.69737	6.12461	5.96372	6.18406		5.84471	5.78363	6.86132	6.26769	6.24483	6.21481	5.81111	5.54476	5.61262		6.18575	6.74863	5.9518	6.24675	7.03103	6.85221	6.24396	5.80317	5.82754		5.81569	5.55352	6.50933	5.73978	6.14374	6.86286	5.95107
	CAALFM_C114550CA		3.84575	4.96645	3.75584	3.37255	5.16441	3.92911	3.32669	4.42315	3.83482		4.0329	4.13454	4.11046	3.96858	4.19114	4.87701	4.03526	4.23384	4.72439		3.35364	4.39238	5.65144	2.50227	4.42175	4.20087	3.90069	3.91743	4.00728		4.34931	4.74179	4.68815	4.45416	4.52071	4.60437	4.43366	4.59624	4.609		3.27509	3.71683	4.38177	3.20657	4.29432	4.2905	3.83657
	CAALFM_C114560CA		-2.54346	0.0809879	-0.283396	-2.04797	0.999869	-1.97469	-0.875528	0.412911	-0.0491419		-3.13565	-1.40286	-0.714636	-2.13252	-1.20256	-0.341406	-2.58662	-3.13565	-2.6383		1.50088	0.931889	2.18966	-0.73248	1.21862	1.0657	1.67722	-1.5863	0.249762		-0.255509	0.218445	-0.123799	-2.19517	-0.251247	-0.371457	-1.40733	-1.10131	-0.511627		-0.272782	-2.51237	-0.529235	-0.675727	0.856035	0.492101	0.687302
	CAALFM_C114630CA		7.91433	9.94439	8.39091	8.04915	10.0193	8.72675	8.70229	9.47681	8.99954		7.29893	7.5116	8.99295	7.39145	7.47041	9.27782	8.29561	8.10204	8.37		8.52932	9.32746	10.3904	7.49993	9.36119	9.46824	9.05632	6.85422	7.52233		9.35718	6.88941	6.71046	9.26853	7.51381	7.56529	9.77644	7.84455	7.93548		6.86313	7.89052	9.08242	6.87359	9.18738	9.21937	6.99376
	CAALFM_C200050CA		-2.54346	-3.13565	-3.13565	-2.49165	-2.32546	-3.13565	-3.13565	-0.674727	-3.13565		-3.13565	-3.13565	-3.13565	-3.13565	-3.13565	-2.29444	-2.58662	-3.13565	-3.13565		-3.13565	-2.04737	-2.43029	-2.51628	-3.13565	-2.47584	-3.13565	-2.66538	-3.13565		-3.13565	-3.13565	-2.50941	-3.13565	-3.13565	-3.13565	-2.02682	-3.13565	-3.13565		-2.63148	-3.13565	-2.54207	-3.13565	-3.13565	-2.48667	-2.02429
	CAALFM_C200060CA		6.41825	7.63957	6.63645	6.72274	7.75073	7.08345	7.18065	7.74638	7.39976		6.62826	6.85286	7.61965	6.53147	6.70437	6.6464	7.04155	6.96969	6.79772		6.20926	8.45624	8.10876	6.4509	8.28206	8.258	6.67762	7.7344	7.94262		6.81332	7.98835	8.22346	6.72373	7.18939	7.0472	7.24287	6.77642	6.65812		5.91463	6.97062	8.50107	5.68193	8.35562	8.28591	6.23692
	CAALFM_C200090WA		5.10259	4.64447	4.60231	5.17877	4.86246	4.81978	5.14006	4.68993	4.59967		4.88946	4.72001	4.29021	4.8762	4.6805	3.2381	5.14211	5.00943	4.25769		4.0829	4.39238	4.52808	4.65822	4.32024	4.49908	4.66121	5.52703	5.17957		4.8805	4.78167	4.85775	4.9081	4.10637	3.82142	5.3374	4.62055	4.32868		4.06801	4.21884	4.27361	4.32479	4.68304	4.77897	4.19658
	CAALFM_C200110WA		4.84583	4.18793	4.32503	5.22643	4.56093	4.71165	4.38699	6.02446	4.59204		4.35188	3.86686	4.22002	4.42898	4.20625	4.01707	4.06281	3.9153	4.47075		4.79993	5.03519	5.96487	5.21519	5.39013	5.11084	3.96543	5.08411	4.97283		4.84702	5.01366	5.14679	4.43336	5.81475	5.60988	4.14974	4.65795	4.7487		4.95878	4.22359	4.18451	4.74973	5.22871	4.63253	4.16861
	CAALFM_C200170CA		8.34867	5.87525	7.71105	8.33182	5.62166	7.61129	7.54868	5.07714	6.80505		8.35962	7.87913	5.90132	8.3443	7.89068	5.95183	7.50703	7.17096	6.51332		7.57283	4.14317	4.47787	8.71589	3.96421	3.97738	7.51088	6.73991	6.93381		7.93714	3.88358	3.6347	8.19323	3.66727	3.50087	7.62787	6.98272	7.01929		7.73961	7.45406	3.77248	8.37433	4.10492	4.40497	7.13191
	CAALFM_C200180CA		3.05555	8.39933	5.41231	2.70396	8.81933	6.22486	4.35694	7.95077	5.99384		4.03759	5.73491	8.31047	3.94201	5.5684	7.76597	5.70672	6.00404	7.12117		4.34874	8.02016	8.22886	3.95312	7.67067	7.60698	4.88477	6.18702	6.70687		4.1982	6.61155	7.22012	3.63863	6.92387	6.99122	5.62588	6.55736	6.68217		3.94412	4.59053	7.76502	3.19855	7.67652	7.84116	6.04157
	CAALFM_C200190CA		6.78374	7.2353	6.77632	7.09995	7.23591	6.98437	7.32151	7.27973	7.20214		6.86103	6.76528	6.76183	6.91088	6.85186	6.86056	7.29153	7.1299	6.89233		6.86439	7.28776	7.42157	7.16664	7.19066	7.18652	7.33065	6.7316	6.64001		7.00385	7.08878	7.2081	7.20278	7.49521	7.35509	7.54048	6.84434	6.64594		6.97516	6.93046	7.07677	6.87799	7.21848	7.16985	7.69397
	CAALFM_C200200WA		6.37473	6.10406	6.18276	6.54027	6.17416	6.47116	6.65403	5.95612	6.42885		6.46029	6.46634	5.70286	6.57189	6.45191	5.27619	6.83134	6.61908	5.58012		6.43096	5.7376	5.99925	7.1212	5.93173	6.02614	6.76772	5.76083	5.57407		6.33896	5.90199	5.8733	6.51108	5.66445	5.74175	6.72757	5.5319	5.32459		6.49602	6.19051	5.56595	6.67456	5.95028	5.72224	6.54436
	CAALFM_C200220CA		7.25277	7.04216	6.96483	7.31417	6.99831	6.98036	7.08823	6.55453	6.76659		7.29085	7.06713	6.64346	7.40538	7.18134	6.54638	7.09591	6.91862	6.56989		7.07345	6.85901	7.16811	7.55386	6.82907	6.82025	7.30313	6.4912	6.51073		7.34525	6.8976	6.91542	7.37491	6.88203	6.67063	7.26896	6.63015	6.5597		6.80198	7.01313	6.85798	6.89796	6.77079	6.48701	7.03113
	CAALFM_C200230WA		4.26083	5.64799	4.62477	4.43888	5.53094	4.96652	4.9817	5.50121	5.23885		4.07912	4.19827	5.34217	4.27144	4.50822	5.1483	5.10504	5.06767	5.29357		4.35817	5.84763	6.76944	3.87729	5.8983	5.9248	5.11976	5.4881	5.73999		4.88992	6.41851	6.36941	4.79035	6.39459	6.27244	5.34208	5.29785	5.31752		3.99237	4.89777	5.65321	3.59082	5.833	5.60452	4.78548
	CAALFM_C200270CA		5.59839	5.68652	5.18069	5.36734	5.6613	5.01125	5.43072	5.61876	5.14114		5.01842	4.78025	5.31324	4.78046	4.75093	5.47333	5.2399	4.99521	5.34601		5.07995	5.69898	6.39081	5.93799	5.7916	5.63031	5.65551	4.64246	4.86783		5.00063	5.54845	5.52365	4.89801	6.05435	5.86406	5.22512	5.26958	5.34095		5.44049	4.82453	5.86298	5.40508	5.64453	5.77938	5.98856
	CAALFM_C200280CA		4.706	4.08636	4.65938	4.81859	3.56787	4.64022	4.3758	3.66382	4.00155		4.4466	4.32262	3.82535	4.45176	4.22122	3.73426	4.20149	3.9511	4.0326		4.29412	3.81571	4.52359	4.51543	3.92602	4.16947	4.64648	3.99882	4.22614		4.65864	4.06255	3.97258	4.60128	4.04421	3.88132	4.32733	3.94854	4.13854		4.57389	4.27031	4.16135	4.8759	3.84816	3.59351	4.47593
	CAALFM_C200290WA		5.20326	5.06636	5.37683	5.31726	5.03081	5.34656	4.54859	4.70773	4.58181		5.19881	5.21448	4.67661	5.38628	5.2801	3.97224	4.52906	4.86989	4.6073		4.67221	4.4485	4.21352	4.78814	4.82601	4.9446	4.2963	4.88012	4.79985		5.257	4.42005	4.67773	5.06957	4.59967	4.42683	4.70759	4.59974	4.56192		4.17071	4.99277	3.97202	4.33581	4.89717	4.43545	4.1256
	CAALFM_C200310WA		-1.53627	-0.50685	1.35846	-1.20461	0.651843	-0.172487	-1.60201	-3.13565	-0.677104		-1.86949	-0.140871	-0.0276143	-1.54652	-2.0465	-0.261355	-1.051	-1.02072	-1.97546		-0.439853	-1.70842	-1.31918	0.0411639	-1.30391	-0.972385	-0.576313	-2.66538	-1.60459		-1.30991	-0.486794	-2.50941	-1.4141	-0.118916	-0.487879	-1.40733	-0.638793	1.37571		-1.50733	-1.47505	-0.655153	-0.933546	-0.984986	-0.995404	-0.3696
	CAALFM_C200320WA		6.72431	6.78865	6.52741	6.47324	6.94811	6.63731	6.36986	6.76383	6.48761		6.64756	6.71624	6.55783	6.58053	6.61468	6.62483	7.10974	6.95801	6.14162		6.38942	6.37764	6.66723	6.87275	6.54579	6.69906	6.62849	6.65081	6.47543		6.59447	6.95568	6.69719	6.47422	6.95047	6.95265	6.68392	6.42855	6.27711		6.26376	6.55461	6.20856	6.09797	6.91426	7.68589	6.25199
	CAALFM_C200350WA		4.88019	5.28078	4.50879	4.44737	5.43985	4.70389	5.27674	5.02982	5.04753		5.52194	5.42667	5.57746	5.21487	4.90095	5.43028	5.98156	5.61146	5.16009		5.07995	5.02386	5.88305	5.11461	5.23142	5.11359	5.75842	5.09895	4.65035		5.44933	5.49827	5.25121	5.38872	5.78338	5.53353	5.8531	5.06715	4.99308		5.08351	5.2821	5.87442	4.8505	5.47713	5.96698	5.38375
	CAALFM_C200360CA		8.66707	8.37211	8.5405	8.73724	8.30389	8.49866	8.16743	7.91022	7.94475		8.60071	8.34102	7.95831	8.60467	8.34659	8.53563	8.02672	7.80428	7.88136		8.43993	8.32404	8.76522	8.75777	7.92141	7.97251	8.05579	7.03826	7.26457		8.55502	7.99994	8.15186	8.45553	8.86908	8.69864	7.93509	7.86086	7.86187		8.67717	8.37374	8.16238	8.66827	7.81044	7.90558	8.27478
	CAALFM_C200390CA		6.97137	6.79556	6.88066	7.06933	6.67307	6.70694	7.28607	6.61991	7.01413		6.75966	6.70074	7.05249	6.81384	6.75237	7.29137	7.27984	7.1678	7.03415		7.20205	6.43111	7.36932	7.26777	6.93245	6.95755	7.54735	6.61382	6.10365		7.21118	7.16965	6.82703	7.71435	8.21061	7.93442	7.41704	6.92951	7.12295		7.24106	7.33604	7.12485	7.18727	7.20897	7.64827	7.33591
	CAALFM_C200400CA		8.67341	6.6489	8.49941	8.75659	6.10397	8.53768	8.10524	6.88141	7.91652		8.77722	8.68688	7.23738	8.88705	8.71447	6.94735	8.29076	8.2474	7.39649		8.65425	4.25874	4.27362	9.29077	6.09921	6.13308	8.36655	7.74003	7.59333		8.62141	5.29655	5.22282	8.7288	6.38766	6.31106	8.56164	7.55424	7.54679		8.79949	8.65208	5.12838	8.89258	5.92107	5.49299	8.20246
	CAALFM_C200410CA		5.34119	3.19876	5.11126	5.36331	3.03754	5.29064	4.9367	2.96655	4.65553		5.41247	5.17102	3.58959	5.7192	5.41761	3.46244	5.07435	5.20682	6.35888		4.91726	3.21549	2.68148	5.6963	2.92576	2.93272	4.57048	6.45561	6.85056		5.32848	3.03059	3.1922	5.60875	2.71602	3.17396	5.66039	6.55236	6.93788		5.73806	4.71227	2.72503	6.50795	2.93776	2.35153	4.95116
	CAALFM_C200420WA		4.52967	6.55064	4.74683	4.84132	6.88044	5.08483	4.59116	6.28613	4.90698		4.54869	4.8414	5.94984	4.70977	5.22178	6.27993	4.61843	4.8479	5.7925		4.55958	6.59211	6.04543	3.99237	6.59007	6.5847	4.35486	5.42324	5.71215		4.55583	6.26382	6.65974	4.19056	6.81639	6.82883	4.58637	5.7756	5.73684		3.99668	4.30213	6.78636	3.5723	6.62869	6.81148	4.56178
	CAALFM_C200490WA		5.79276	6.43144	5.98238	6.5472	6.54647	6.60433	5.85021	6.56726	6.02818		5.70995	5.74561	6.15815	6.46024	6.54007	6.65416	5.85068	5.72093	5.82266		5.54513	6.51537	6.77228	6.86446	6.97047	7.05239	5.57353	5.37222	5.54446		5.98493	5.95177	6.23728	6.98781	6.48576	6.66553	5.87483	5.42751	5.31042		4.97634	5.57787	6.88226	5.4531	6.88509	6.73125	5.0914
	CAALFM_C200510WA		1.37682	5.20203	2.80213	1.45346	5.33038	3.11984	3.23879	5.46817	4.09089		0.683534	1.9066	4.76143	1.26262	2.73476	4.86591	2.81076	3.7692	5.23557		2.48312	5.42765	5.16361	2.2847	5.65318	5.73946	2.77386	4.42412	4.63483		1.93729	5.98972	5.87634	2.0314	6.37368	6.26121	3.51507	4.31058	4.33803		1.72365	2.34881	5.42332	1.33416	5.73744	5.68828	3.71127
	CAALFM_C200540WA		6.16781	6.66157	6.07269	6.37873	6.70305	6.22079	5.9926	6.33046	5.82617		5.60959	5.53347	6.11238	5.75628	5.62388	6.42762	5.34276	5.3121	6.28542		6.08511	6.72824	7.09958	6.11097	6.6305	6.54957	5.70136	5.46107	5.88878		6.21416	6.27968	6.67728	5.90536	7.27834	7.15244	5.62203	6.16137	6.4754		6.47379	5.5016	6.7627	6.40663	6.49942	6.6407	6.10844
	CAALFM_C200550WA		0.972122	2.92723	0.974632	0.606196	3.0458	1.28355	1.34465	3.72102	2.65445		0.730631	1.35583	3.74765	1.26262	1.70348	3.73426	2.0047	3.46521	5.52689		0.00632412	2.24089	3.22788	-0.886679	1.828	2.35847	1.17356	4.43877	4.3262		1.22266	2.83021	2.17146	0.396718	2.30928	2.24133	1.89188	4.11911	4.22167		1.93594	1.67266	3.17513	1.11285	2.10072	2.32943	3.17771
	CAALFM_C200570WA		7.28998	7.0161	7.25957	7.27534	6.99055	7.29462	7.28757	6.99738	7.31268		7.15287	7.18585	6.73356	7.07271	7.15885	6.45972	7.18533	7.15826	6.7965		7.08106	6.87563	7.03632	6.96582	6.88204	6.8837	7.14837	7.00811	7.09283		7.08404	6.82249	6.7888	7.10971	6.59218	6.55217	7.24705	6.7253	6.71482		7.27116	7.11006	7.11464	7.3176	6.83238	7.0384	7.08591
	CAALFM_C200590WA		5.36362	4.65465	5.22757	5.45838	5.21191	5.28284	5.24633	5.18273	5.16876		5.60169	5.48957	4.99795	5.50902	5.42284	5.39366	5.26779	5.23916	5.03171		5.67905	4.92388	4.76731	5.28231	5.33081	5.32545	5.29998	4.96358	4.5212		5.55233	4.7869	4.90617	5.48956	5.56956	5.78786	5.23524	5.17426	4.92649		5.59338	5.52105	4.72599	5.28701	5.26097	5.16679	5.29596
	CAALFM_C200600CA		8.16929	6.18584	7.76766	8.02471	5.9404	7.5471	6.61251	5.1954	6.244		8.39659	8.08314	6.64881	8.29633	8.12849	6.68163	6.80778	6.59571	6.28975		7.3629	4.04579	3.22788	8.61376	5.68783	5.59333	6.82062	6.04287	6.15462		7.38494	4.17061	4.82665	7.58084	6.95141	6.90655	6.82959	6.71081	6.65532		7.61099	7.43214	4.14728	8.19	5.71432	5.51559	6.67065
	CAALFM_C200620CA		4.92201	3.49369	4.77292	5.27971	3.37869	5.16337	4.69389	3.2237	4.59459		5.02079	4.941	3.80632	5.24779	5.0592	3.50168	5.03257	4.90073	4.79911		4.78603	3.29109	3.54408	5.73812	3.07781	2.90757	4.72101	4.91409	4.9353		5.17457	3.2944	3.35845	5.34855	2.66185	3.1183	4.9964	4.96779	4.76957		4.85821	4.92138	3.32439	5.26604	3.26889	3.18557	4.54556
	CAALFM_C200630CA		2.572	3.11577	2.21203	2.31596	3.0607	2.11538	3.03565	3.78278	2.96132		2.21535	2.41565	3.35207	1.97894	2.0548	3.82415	3.1127	3.01339	3.83371		1.99564	4.08444	4.51456	2.15236	4.40994	4.21631	2.71859	3.50322	3.30719		1.22266	3.07234	2.71054	1.67764	3.83983	3.79051	2.43887	3.91524	3.66852		1.44972	2.08177	4.49355	1.39162	4.3691	4.74808	2.99065
	CAALFM_C200640WA		4.10978	4.90528	4.07766	4.20349	5.10096	4.29224	4.20076	4.95429	4.2769		3.66581	3.60998	4.30837	3.57097	3.67245	4.82065	3.9591	3.9452	4.79668		3.89272	5.21517	6.07337	3.60809	5.34948	5.32545	3.84157	4.16672	4.05005		4.16365	5.41621	5.22997	4.00096	6.0596	5.69077	4.20226	4.67131	4.46288		3.65351	3.57518	5.47683	3.79627	5.35136	5.10581	4.17565
	CAALFM_C200650WA		5.26523	5.36786	5.36925	5.70317	5.13304	5.49567	5.48209	5.73788	5.60642		5.02788	4.79062	5.42355	5.23471	5.15582	6.04333	4.70841	4.90378	5.87771		5.46012	6.02134	6.39204	5.1937	5.97379	5.98013	4.70925	5.33666	5.90957		5.63732	6.15771	6.21703	5.31104	6.55674	6.68667	4.88085	5.4334	5.38445		5.52792	5.28437	6.32569	5.78068	5.99229	5.72224	5.06887
	CAALFM_C200690WA		3.85729	3.92202	3.38676	3.87878	4.18607	3.53307	3.3111	4.34341	3.50713		3.04755	3.03173	3.7003	3.1743	2.88011	3.95139	2.57596	2.78119	3.61402		4.17113	4.12739	4.54148	3.71249	4.48316	4.4301	2.66113	3.39312	3.67824		3.9905	3.5186	3.72519	3.23601	4.24792	4.46256	2.66527	3.70397	3.96844		4.2268	3.1548	4.26059	4.00399	4.47023	4.56322	3.21238
	CAALFM_C200700WA		7.26474	6.14312	6.99285	7.48114	5.82733	7.14853	6.9778	6.12724	6.69418		7.17165	6.93152	6.16564	7.27786	7.01815	6.66572	6.92878	6.69758	7.08181		7.20074	6.12166	6.3809	7.45248	6.33607	6.30425	6.7437	6.27379	6.51328		7.36987	6.13121	5.96185	7.445	6.91521	6.78716	6.96443	6.92115	6.94478		7.48901	7.07299	5.75109	7.5368	6.08533	5.68466	7.19524
	CAALFM_C200730CA		6.63493	5.77	6.84147	6.69626	5.493	7.01998	6.40791	5.65039	6.59777		7.02291	7.13111	6.1329	7.10181	7.0858	5.30277	6.61341	6.48711	5.06237		6.50922	5.36623	5.29333	6.69301	5.43161	5.60315	6.5705	5.92496	5.95153		6.43463	5.77868	5.858	6.70505	4.715	4.88162	6.44185	4.92938	4.76265		6.75061	6.90995	5.57824	6.86854	5.48975	4.92118	6.48393
	CAALFM_C200740CA		8.37726	8.43936	8.31462	8.38832	8.29329	8.27555	8.16689	8.14814	8.07158		8.13215	8.06616	8.25421	8.18716	8.1586	8.42657	7.66558	7.6094	7.65367		8.26323	8.40753	8.26766	8.21398	8.02828	8.07878	8.22377	6.98632	7.2871		8.20332	8.249	8.31707	8.17115	8.35807	8.24115	7.76134	7.65981	7.69052		8.45646	8.15094	8.53998	8.2026	8.08663	8.32307	8.76814
	CAALFM_C200750WA		4.28667	3.56014	4.21089	2.78659	3.44832	3.15444	4.31848	5.21545	4.51343		3.86891	3.99798	4.07907	3.59164	3.72238	3.81033	3.86311	3.72852	3.8242		5.98419	4.33857	4.30014	5.17433	3.7746	3.62294	5.3704	3.51434	2.86077		3.67878	5.09609	4.49196	3.291	4.43718	4.13366	3.51507	4.0543	4.06728		4.95436	4.35511	3.79071	4.65318	3.71831	3.023	5.13903
	CAALFM_C200760CA		7.5689	6.39144	6.92206	7.84597	7.00699	7.11745	7.9374	7.50104	7.29359		6.18182	6.14514	6.92296	5.84643	6.18819	8.19589	6.81253	6.54488	6.1578		7.68479	6.58539	6.91891	6.9538	6.75631	6.75741	7.09512	4.80063	5.08904		7.46121	6.07456	6.22182	6.33256	7.99979	8.03278	6.45994	7.34404	7.17993		7.46278	7.15868	6.66316	6.21997	7.03544	7.40973	8.32058
	CAALFM_C200770WA		6.58633	7.69114	6.93111	6.51626	7.8004	6.8226	6.4024	7.80419	6.97945		5.1692	5.79797	7.54409	5.15829	6.09379	7.30992	6.78246	6.77786	5.76543		6.77101	7.9546	7.9344	6.13872	7.78405	7.74827	7.04312	5.92183	5.40315		7.06389	8.15092	7.98897	6.3567	8.20036	8.08179	6.55724	5.69613	5.90819		6.50814	7.00763	8.11706	5.57127	7.93912	8.18986	7.17165
	CAALFM_C200790CA		7.04703	5.16693	6.72971	6.88626	5.50394	6.41994	6.41339	4.99834	5.98124		6.45591	6.30444	5.33555	6.7239	6.62597	5.5804	5.97553	5.96809	6.11846		7.07631	5.31839	4.59813	7.11804	4.95353	4.90702	6.56202	6.41095	6.86161		6.57269	4.24095	4.24614	6.50776	4.52071	4.68389	6.1338	6.46353	6.52022		7.57255	6.25697	5.54999	7.89882	5.16979	5.73979	6.81242
	CAALFM_C200810CA		3.95722	3.38382	3.6026	4.02778	3.25459	3.56771	4.2092	3.46048	3.80872		4.06541	3.72982	3.43704	4.04048	3.70829	3.82873	3.89922	3.5991	4.43683		3.63276	3.35572	4.24662	3.38192	3.46787	3.30434	3.60303	4.16672	4.29887		3.67334	3.13114	2.91364	4.04276	3.18151	3.30483	4.05391	4.56438	4.39286		3.69121	3.7633	3.40548	3.90879	3.55973	3.80176	3.4224
	CAALFM_C200820WA		5.95062	4.95002	5.72755	5.95917	4.90023	5.74491	5.49767	4.87459	5.45899		5.82292	5.64248	5.13397	6.02287	6.02441	4.99579	5.60262	5.56793	5.7998		5.68281	4.87746	5.3779	6.02707	4.90386	4.93841	5.44181	5.65307	6.02365		5.77338	4.80249	4.93853	5.88763	4.9851	4.88162	5.6713	5.88572	5.68834		5.9857	5.6361	4.88996	6.32418	4.82595	4.85827	5.46937
	CAALFM_C200830CA		7.21514	7.12377	7.37528	6.80268	6.7635	7.05168	6.87221	7.05136	7.21628		7.25858	7.39859	7.02736	7.01206	7.08307	6.33811	7.23966	7.14286	6.21985		6.97424	7.28361	7.05357	7.14317	7.40317	7.39543	7.38527	7.06921	7.10019		7.00114	7.15909	7.19659	7.00318	6.56538	6.45795	7.3546	6.38462	6.30239		7.08038	7.34753	7.32935	7.22431	7.26634	7.01264	6.95641
	CAALFM_C200840WA		5.3184	4.67145	5.03015	5.86722	4.39449	5.46154	5.85156	5.0689	5.4812		5.97979	5.70232	4.68705	6.2171	5.85408	4.84572	5.39609	5.2702	5.8381		5.4425	5.24959	5.15201	6.21297	5.15329	5.1489	5.6018	5.86978	5.9665		5.65953	4.56724	5.17916	6.21765	5.11845	5.19419	5.96372	5.95427	5.86358		5.28891	5.52876	4.6973	6.12045	4.98003	4.08057	4.68539
	CAALFM_C200860CA		3.12404	5.47699	4.00123	2.83917	5.76273	4.16229	3.01655	5.21793	3.93071		3.93575	4.14536	4.99795	3.67789	4.10233	5.00998	4.06281	4.11788	3.44439		6.47424	6.44815	5.54905	5.81986	5.64648	5.67198	6.01504	4.09079	3.30719		4.88286	6.74527	6.46745	4.60128	5.78549	5.94348	4.73399	3.05908	3.86233		5.43415	4.05773	6.62558	5.07538	6.12633	7.00104	5.62673
	CAALFM_C200870WA		5.43853	5.20971	5.46128	5.55192	5.6141	5.54865	4.96436	5.23767	5.2979		5.30765	5.40433	5.58679	5.46863	5.58392	5.09417	5.21351	5.21237	4.87014		5.52573	5.29503	4.65676	5.85679	5.15565	5.36525	5.10187	5.27428	5.2728		5.54936	5.40944	5.46224	5.60721	5.07421	5.08635	5.04705	4.90697	5.01655		5.87773	5.34018	5.29937	5.78202	5.37196	5.9338	5.23024
	CAALFM_C200880WA		4.2824	3.81118	3.93087	4.4932	3.9742	4.16229	4.80379	3.95362	4.43597		4.83123	4.62273	4.12077	5.07025	4.77479	5.15743	5.26186	5.05127	5.8592		3.98892	3.76221	3.44302	4.65822	4.15554	4.26168	4.74886	5.41733	5.05211		4.74945	4.77641	4.33282	5.17983	4.99609	5.00252	5.26517	5.56628	5.73507		4.23776	4.43109	4.25184	4.20969	4.12124	4.91191	4.79237
	CAALFM_C200890WA		0.276196	0.720468	0.560788	0.606196	0.728489	0.957635	0.69887	0.724028	0.896757		0.82045	0.521819	-0.0276143	1.5708	0.481988	1.03575	1.82327	1.29366	1.5246		0.852752	0.778679	0.161196	2.13242	1.94174	1.52854	1.71536	1.5887	2.39914		1.63503	1.51752	0.295127	2.01283	1.43108	0.841406	2.21179	1.26532	1.91466		0.532535	1.2929	0.695589	1.04283	1.86268	0.89448	1.50725
	CAALFM_C200940WA		8.04483	7.86623	7.54641	7.92752	7.78591	7.32024	7.74997	8.31477	7.43786		7.70133	7.32378	7.34958	7.62631	7.39214	7.93823	7.48471	7.29455	8.01091		8.04343	7.97752	9.0835	8.01739	7.43702	7.48157	7.84994	7.17718	7.02536		7.85772	8.32473	8.01679	7.5634	8.47296	8.18284	7.22606	7.8392	7.93375		7.58976	7.22303	7.38839	7.24784	7.26696	7.01768	7.91476
	CAALFM_C201030WA		7.49693	5.65983	6.78703	7.75697	5.60396	7.04555	7.13822	5.50325	6.45011		7.61336	7.09251	5.91768	7.66785	7.2222	6.1469	7.13213	6.83725	6.69777		7.22198	5.19007	5.0804	8.06188	4.98836	5.04027	6.93514	6.15187	6.04377		7.49015	4.39285	4.83917	7.82362	5.45744	5.46276	7.17573	7.00466	6.91543		7.54045	7.11263	4.55527	7.65591	4.82263	4.43114	6.93684
	CAALFM_C201040WA		2.47044	3.75555	2.92099	2.5068	4.28455	2.98539	3.3111	3.64915	3.35913		2.82691	3.22769	4.27645	2.78936	3.46183	4.14743	4.09431	4.10734	3.17941		2.88211	3.93533	2.02139	2.59259	3.89811	3.9282	3.76181	3.59508	3.64762		2.33238	4.05389	3.86647	2.57786	3.10237	3.99413	3.47008	3.09917	3.11559		2.72997	3.25111	3.99839	2.6463	4.13738	4.52323	3.63154
	CAALFM_C201060CA		4.44039	3.11577	4.33285	4.67774	2.93695	4.41145	4.27093	2.45859	3.95074		4.80946	4.74156	2.96259	4.92856	4.68411	2.70231	4.57763	4.69089	4.61559		3.69361	2.26032	2.34033	4.76243	1.9197	2.15978	4.24181	5.2345	5.3221		3.94602	2.02242	1.70835	4.30184	1.34203	0.253995	4.45113	5.01832	4.91092		4.20835	4.14053	1.88926	5.09713	1.78287	1.39756	3.94774
	CAALFM_C201070WA		7.37274	5.09404	6.9025	7.51385	4.93298	7.01057	6.59813	4.11171	6.04504		7.40232	7.13925	5.42771	7.70111	7.30236	5.68891	6.54341	6.46148	6.80438		6.79377	4.04579	3.98422	7.74774	3.78683	3.41557	6.20545	6.83773	6.97014		7.14385	3.87868	3.51493	7.41127	3.36222	3.33085	6.70409	7.14474	7.27666		7.092	6.7666	3.82058	7.62405	3.68211	4.13466	6.22083
	CAALFM_C201160WA		5.73762	4.28717	5.85245	5.66181	4.36478	5.78594	5.35673	5.0689	5.38291		5.62681	5.68574	4.96113	5.81456	5.85408	5.25082	4.89371	5.14441	5.63825		5.08374	4.44426	3.8471	5.49437	4.89542	4.93841	4.37882	6.07701	6.04729		5.51171	4.55195	4.63886	5.703	4.37681	4.64641	5.09228	5.87277	5.91132		4.82225	5.92744	5.12598	4.98493	4.87168	5.20521	3.84543
	CAALFM_C201170CA		5.41138	6.06264	5.61985	5.56368	6.01114	5.71625	5.55338	6.11528	5.71346		6.05804	6.0022	5.89533	6.08004	6.0058	6.11726	5.66688	5.49905	5.4777		5.27507	6.29058	6.59946	4.83516	6.47292	6.53424	5.32795	5.46107	5.66554		5.35382	6.13532	6.34218	5.71023	6.30171	6.40792	5.55898	5.44512	5.21727		4.86529	5.82945	6.25634	4.75521	6.33426	6.06076	4.96901
	CAALFM_C201190CA		4.11459	3.85301	4.21089	4.21846	3.94238	4.14519	4.24758	3.18356	3.79991		4.23833	4.01577	3.65845	4.38626	4.28432	4.04095	3.48954	3.48976	4.57365		4.013	3.74852	2.90757	4.31334	3.34093	3.20461	3.90069	3.73942	3.8708		3.9324	3.54355	4.40198	4.267	4.03002	3.96674	3.77293	4.53544	4.46715		4.14766	3.97553	3.80273	4.22952	3.46915	3.74029	3.86299
	CAALFM_C201220WA		6.09045	6.00045	6.38429	5.99726	5.98013	6.40086	6.14544	6.45793	6.58437		6.47246	6.60406	6.33683	6.60952	6.63158	6.08163	6.50877	6.51728	5.78762		6.17677	6.335	5.79444	5.71149	6.46837	6.56111	6.38256	6.62489	6.85291		6.35181	6.54205	6.34438	6.32975	5.82614	6.0778	6.5501	6.06217	6.04573		6.34625	6.59187	6.49291	6.45881	6.32842	6.35767	6.38254
	CAALFM_C201230WA		4.45566	3.33405	4.5696	4.59608	3.54686	4.54347	4.59116	3.95362	4.34204		4.4466	4.50167	3.80632	4.47048	4.75779	3.81033	4.56162	4.8605	4.01181		4.14595	3.80252	2.96172	4.70622	4.14132	4.15885	4.18858	4.50156	4.49736		4.5046	3.84395	3.69795	4.47127	3.3735	3.54598	4.31148	3.90396	3.78244		4.54477	4.16051	3.87285	4.64729	4.21545	4.17652	4.35702
	CAALFM_C201240CA		3.02517	2.89326	3.01145	2.79992	2.83664	2.95954	2.18089	2.61768	2.93743		3.58482	3.47927	3.5558	3.29679	3.40181	3.19619	3.12147	3.65082	3.54623		2.68641	3.59635	1.99567	2.79639	2.99591	2.78863	2.39351	5.0934	4.94036		3.37087	3.08939	3.47537	3.07524	2.69818	2.86894	3.28768	4.40557	4.54588		2.79077	3.29695	4.50095	3.401	3.15726	3.95992	2.32175
	CAALFM_C201250WA		4.29093	5.9181	4.4453	3.82113	6.1604	4.19865	4.99639	5.95015	4.98675		4.48144	4.51841	5.31997	3.81306	4.31718	6.01649	5.3048	4.79306	5.09239		5.25839	5.96178	6.54286	4.89258	5.18597	5.23987	5.30312	4.73564	4.38677		4.66415	5.2366	5.83004	4.04276	5.8002	6.01207	4.74584	5.47209	5.2961		4.46928	4.72742	6.28876	3.86382	5.42112	5.87623	4.61457
	CAALFM_C201260WA		1.5575	3.9608	2.57049	0.66563	3.96631	1.83168	2.43212	4.43174	3.02315		2.57926	2.59996	3.83791	1.42492	2.50953	4.68579	3.17295	2.94402	3.80015		2.99922	4.42717	4.31061	1.71648	4.60557	4.30567	3.13912	3.67154	3.53838		2.15615	4.17061	3.8847	0.997337	4.68363	4.81253	2.64517	3.93198	4.09511		2.0728	2.25901	4.72599	2.00244	4.44453	4.76189	2.30899
	CAALFM_C201310WA		4.93841	5.15084	5.29155	4.54951	5.26111	5.27028	4.92189	5.71928	5.54055		4.28719	4.7975	5.31099	4.57447	4.77952	4.34977	4.57444	4.94992	4.96405		5.25469	5.27369	5.39029	4.10099	5.75472	5.74692	4.93047	5.49373	5.92625		4.97075	6.02779	5.74941	4.90117	4.98877	5.03189	4.93565	4.32755	4.51737		5.2501	5.09739	5.55147	5.17774	5.68717	5.45353	5.03905
	CAALFM_C201320WA		5.04824	5.02252	5.479	5.02274	5.56269	5.47984	5.07233	5.65407	5.50171		4.84735	5.46604	5.70114	5.19476	5.73751	4.97941	4.78761	5.07038	3.19425		5.07042	5.93181	3.24981	5.36793	5.91372	5.92166	4.86157	5.53933	5.47815		5.16296	5.91639	5.8269	5.12683	3.97924	4.11382	4.8328	3.73612	3.631		4.85584	5.38969	5.87442	4.89837	6.224	6.13826	4.95065
	CAALFM_C201340WA		6.02415	6.08663	6.06215	6.21307	6.13774	6.17518	6.086	6.6506	6.15185		6.28107	6.30082	6.32796	6.42805	6.49769	6.81974	6.28918	6.38938	6.74766		6.17499	6.58346	6.28461	6.10842	6.8856	6.93127	6.32359	6.66272	6.81415		6.1192	7.08294	7.01052	6.1962	7.94036	7.88407	6.25891	6.74438	6.81944		6.00721	6.17954	6.67384	5.68193	6.84472	6.70557	6.32668
	CAALFM_C201370CA		7.2019	5.68055	6.79285	7.31706	5.68632	7.23408	7.3181	5.77457	7.13029		7.1808	6.97644	6.13596	7.33284	7.03589	5.28121	7.54039	7.30035	6.31118		6.69461	5.58228	4.82047	7.55151	5.46281	5.43995	7.14368	7.35857	7.56302		6.85554	5.59574	5.55093	7.17434	4.32227	4.44282	7.44789	6.70919	6.54585		7.32033	6.78976	5.43186	7.85289	5.37196	5.2802	7.18194
	CAALFM_C201390WA		7.30376	8.02585	7.76296	7.42323	8.03445	8.05336	7.12964	8.28929	7.85886		7.69763	8.05652	8.1177	7.85643	8.07809	7.39073	7.45435	7.58255	6.80378		7.28647	8.05637	8.06467	6.87725	8.18641	8.18399	7.28041	7.56569	7.62452		7.61616	8.32052	8.17303	7.76552	7.14154	7.13009	7.47795	6.61985	6.77712		7.30151	8.01421	7.93211	7.1325	8.15394	7.56208	7.28267
	CAALFM_C201420CA		2.34486	2.00274	2.01232	2.00685	2.34655	1.71291	2.79913	2.54033	2.96132		4.06081	3.93702	3.32558	3.27991	3.09029	2.53304	4.97088	4.80289	3.62502		3.16597	2.67644	2.47675	3.35636	2.54155	2.59741	4.33049	5.14616	4.21783		3.14551	2.02242	2.64072	2.82144	2.2856	2.41349	4.4569	4.48716	4.47564		3.29622	3.52212	3.19351	3.38694	2.92914	3.84782	3.81417
	CAALFM_C201440CA		3.74992	4.16912	3.11482	3.39028	4.56616	2.93322	3.99178	4.2099	3.13241		4.34433	4.02165	4.18605	4.25426	4.05301	5.23193	4.33931	4.08066	4.16279		4.56773	4.39238	3.22788	4.67555	4.12215	4.19568	4.68783	4.09079	3.68428		3.99923	4.11343	4.26018	4.00096	4.66079	5.04766	4.04244	4.50964	4.37027		3.78386	3.61915	4.70051	3.9137	4.39618	5.08398	4.27412
	CAALFM_C201450CA		-0.948921	0.556527	-0.727743	-0.407382	0.728489	-0.900483	-1.85983	0.882868	-1.43596		-2.18197	-1.40286	-0.33061	-1.54652	-1.433	2.32836	-3.13565	-2.49847	0.602975		-0.958596	1.02568	-0.147237	-1.25554	2.14541	2.62853	-2.32584	-0.746335	-0.618391		-1.95141	0.0888306	-0.871185	-1.88545	2.89886	3.07791	-2.31097	-0.189146	0.505554		-1.50733	-2.51237	1.09813	-1.43479	2.79994	3.75417	-0.639458
	CAALFM_C201490CA		5.38571	5.56592	5.22337	5.58308	5.59887	5.28284	5.62919	5.7187	5.4407		5.63456	5.39529	5.0174	5.40974	5.30606	5.47479	5.44403	5.36393	5.89257		5.2398	5.55698	6.21525	5.25491	5.67801	5.74124	5.52737	5.18145	5.56098		5.55678	5.57138	5.41283	5.58537	6.06483	5.78002	5.57898	5.74433	5.71906		5.35415	5.29119	5.43688	5.30582	5.59865	5.54784	5.48505
	CAALFM_C201510CA		5.15965	3.93321	4.94601	5.35385	3.90158	4.99225	5.11559	4.06276	4.93942		5.34785	5.36322	4.33075	5.34631	5.17387	3.65396	5.05561	4.8605	4.49792		5.14676	3.99452	3.73497	5.90459	3.71185	3.79052	5.15314	4.66508	4.65035		5.04349	3.82372	3.75853	5.28225	3.10237	3.5236	5.11985	4.63085	4.21154		5.10561	5.24749	3.32439	5.58365	3.80167	3.40391	4.60417
	CAALFM_C201530CA		6.94118	7.72211	7.01124	7.05482	7.73224	7.09759	7.11821	7.70754	7.15415		7.09274	6.92291	7.45266	7.14147	7.12875	7.82704	6.93934	6.87035	7.62692		6.84887	7.96166	8.37818	7.02311	7.85109	7.83127	7.1122	7.21472	7.3287		6.92239	7.53068	7.60907	6.96625	8.15	8.03014	6.9563	7.42465	7.41831		6.5874	6.92901	7.67222	6.63867	7.80876	7.66123	6.92069
	CAALFM_C201540WA		2.79245	8.9329	5.86464	2.6163	9.27996	6.3803	4.07258	7.16524	5.41786		3.20592	6.04616	8.86443	3.04043	4.65134	6.86	4.28965	5.87797	7.96188		4.1568	7.10041	7.2404	3.47193	6.30346	6.30906	4.29944	5.97711	6.38923		3.30898	6.68207	6.99941	2.73343	6.37789	6.29354	4.56514	6.17433	6.26368		3.33075	3.67578	7.14919	2.91479	6.36199	6.58351	4.67796
	CAALFM_C201570WA		1.27722	1.49961	0.759481	1.11267	2.05069	0.731914	0.791648	2.31734	0.563791		1.55506	0.820697	1.02442	1.07971	1.07194	3.20326	0.930048	1.33037	2.62189		1.478	1.7847	1.88793	1.60516	1.85148	1.27684	0.903144	1.38579	1.61855		0.34714	0.818282	1.26427	1.24023	3.03294	3.13808	0.832588	2.28392	2.55082		1.17351	1.1403	2.63105	1.30455	1.75525	2.38405	1.57275
	CAALFM_C201660CA		4.53327	5.86798	4.55631	4.4891	5.9242	4.4993	4.83137	6.0273	4.94941		4.11506	4.50167	5.74513	3.85923	4.45858	5.58446	4.70841	5.21728	5.91066		4.16398	5.15936	3.71934	3.81611	5.24478	5.30392	4.71632	5.99408	5.30061		4.42905	6.4007	5.86107	3.8883	5.77277	6.18364	4.6047	5.91269	5.79907		4.48776	4.61246	5.91653	3.94283	5.51879	6.18899	5.36846
	CAALFM_C201680CA		7.66904	7.43381	7.98378	7.92494	7.34608	8.20064	7.16793	7.38973	7.54386		7.55126	7.77707	7.31531	7.84437	7.92481	6.78198	7.82343	7.86126	6.80692		8.0304	6.99365	6.92617	7.23702	7.11148	7.21755	7.54924	6.89319	7.09395		7.9664	7.14394	7.43922	7.78266	6.65384	6.7539	7.62469	6.4618	6.36453		8.35785	7.67788	6.83575	8.24663	7.04412	6.68149	7.9422
	CAALFM_C201690WA		9.82209	8.25328	9.61611	9.88787	8.17203	9.72799	8.56908	8.23324	8.61214		9.67312	9.75339	8.49493	9.75266	9.76057	8.14516	8.85657	8.89289	7.66137		9.63502	6.92667	6.52499	9.9847	7.63982	7.55731	8.53995	8.17552	8.12982		9.47799	7.17465	7.30551	9.53036	7.79746	7.83	8.64559	8.07265	8.0954		9.93161	9.51818	7.22877	9.90217	7.60774	7.63567	8.51155
	CAALFM_C201720CA		5.68839	4.15486	5.15005	5.87511	4.51839	5.18025	5.22984	4.15039	4.66902		5.89058	5.57341	4.56146	5.98433	5.55534	4.9098	5.35953	5.15808	4.8445		5.71374	3.71955	3.08881	6.1437	3.42157	3.52298	5.05058	4.7451	4.58399		5.93574	3.71535	3.82507	5.97298	4.25403	4.53148	5.35451	5.43536	5.33162		6.07397	5.37015	3.38162	6.01412	2.98964	3.77476	5.44334
	CAALFM_C201730WA		1.46999	2.04461	1.78045	1.02461	1.85944	0.904429	1.69622	1.38573	1.37111		1.98225	2.11907	2.028	1.22784	1.55391	1.64661	1.61569	1.71054	1.15145		2.14836	2.24089	0.931614	1.89275	2.18291	2.53308	2.19186	2.41461	1.95497		1.63503	1.56704	1.83879	0.879262	1.87382	1.58033	1.90884	1.74128	2.07974		2.29894	2.38323	2.65777	2.07439	2.32391	2.73161	2.27002
	CAALFM_C201740CA		6.30795	4.46342	6.03963	6.54523	4.42935	6.28984	5.784	3.94164	5.36809		6.60869	6.44132	4.95249	6.76009	6.53309	5.12986	5.79426	5.75508	4.96405		6.30905	3.82226	1.85969	7.03457	3.54909	3.67604	5.51256	5.44664	5.37726		6.49917	3.60411	4.27869	6.9413	3.64882	4.30964	6.01257	5.90846	5.73684		6.42268	6.49193	3.43668	6.68609	3.6967	3.9659	5.34678
	CAALFM_C201750CA		5.53152	5.66989	6.31197	5.34933	5.19242	6.26261	5.58126	5.36427	6.35502		5.99433	6.56632	6.03162	6.06411	6.58124	3.54907	5.46827	6.12155	5.31069		5.99531	6.88066	4.05692	6.17084	7.14579	7.20535	5.9763	7.73446	7.77559		4.73383	6.17174	7.54506	5.95971	5.40893	5.96024	5.40617	5.96922	5.47449		4.81006	6.43073	4.94307	5.51905	6.90644	5.30576	4.63325
	CAALFM_C201760CA		4.25211	3.70423	4.70648	3.79475	3.77177	4.55789	3.5423	3.74536	3.97179		4.11298	4.44456	3.8203	4.1615	4.58059	2.92566	3.19801	3.42334	2.53129		3.1273	4.20962	2.10389	3.41737	4.61246	4.64139	3.35382	4.0982	4.41976		3.44562	3.96835	4.61175	3.34397	3.12924	3.23309	3.25271	3.01993	3.01721		2.70628	4.36017	3.74906	3.69149	4.52441	3.62409	2.5983
	CAALFM_C201800WA		-0.796441	0.233565	-1.85133	-0.675883	0.192232	-0.421457	-0.875528	0.666941	0.013137		-0.514495	-1.17047	0.143962	-3.13565	-0.829326	0.361353	-0.642255	-0.306188	-0.468645		-1.23278	0.412655	1.96948	-0.886679	1.14453	0.871263	-0.402871	-0.294494	-0.742663		-1.14686	-0.211622	0.0586048	-0.774935	2.13468	2.12722	0.0497306	-0.289111	-0.0549796		-1.71707	-0.723417	0.976018	-0.359033	0.127505	0.94379	-1.10192
	CAALFM_C201820CA		5.00996	3.72369	4.93578	4.83162	3.49295	5.06679	4.83682	4.14867	5.09509		5.04195	4.98683	4.06846	5.05793	5.03683	3.93449	5.04644	5.07038	4.68027		4.46965	3.66354	3.50814	4.67899	4.20344	4.35302	4.60645	5.33979	5.40681		4.88992	4.12588	3.83555	5.12683	3.77326	3.79675	5.0413	4.84642	4.65085		4.92979	4.90815	3.56929	4.93023	4.08842	3.65403	4.76694
	CAALFM_C201860CA		3.55813	1.82197	3.91533	3.28997	2.50746	3.57624	3.48788	3.24336	3.86468		3.36364	3.59428	3.45345	3.1743	3.88153	2.94097	2.95499	3.38022	3.00521		2.71605	2.61741	1.50594	3.1537	3.46787	3.79739	2.9759	4.20496	4.0312		3.20712	3.09784	2.93713	3.23601	2.2856	2.2595	3.01762	3.07926	3.12642		3.35108	3.7633	3.47475	3.26155	3.73254	3.66141	3.14219
	CAALFM_C201870CA		4.15257	4.28281	4.57043	3.98175	4.45608	4.35803	4.65491	4.74957	5.06049		3.25507	3.73162	4.48637	3.44796	3.63718	2.97442	4.28185	4.33667	3.60294		4.28492	4.53477	3.86852	4.07407	4.85301	4.85929	4.56527	4.45112	4.20274		4.02512	5.13191	4.70877	3.93837	3.83331	3.61111	4.41153	2.96457	3.04886		4.43477	4.33327	4.65149	4.21765	4.92532	4.40936	4.98614
	CAALFM_C201900CA		5.13851	6.65356	5.55983	5.30095	6.62651	6.01373	5.50488	6.3704	6.02629		5.59725	5.99698	6.70266	5.79688	5.96565	5.98589	6.06341	6.15071	5.51973		5.83687	6.61492	5.85744	4.64773	6.68905	6.78547	5.96516	5.71098	5.97392		5.77846	6.41552	6.73649	5.7709	5.45258	5.85801	6.03398	5.25678	5.13387		5.3725	5.94627	6.5651	4.83764	6.43065	6.58157	5.44042
	CAALFM_C201910WA		2.11417	3.28249	2.76216	2.31596	3.63909	2.53848	2.83227	3.46885	3.00794		2.96133	3.30691	4.15127	3.29679	3.44493	3.92169	2.75555	2.43856	2.59977		2.71605	3.80252	3.72717	1.5461	4.05801	3.91564	3.08188	2.64445	2.70297		3.0646	3.95506	4.63886	2.76707	4.28423	4.20102	2.91226	3.14777	2.80109		2.12096	3.21812	3.88986	2.10906	3.99411	3.76107	1.57275
	CAALFM_C201920CA		6.31947	6.48155	6.80554	6.36221	6.42362	6.86777	7.04806	6.94732	7.40183		5.6576	6.10137	6.90114	5.8638	6.37984	6.43774	6.63881	6.63659	6.29939		7.12084	7.03284	6.59347	6.7308	6.98398	6.92286	7.25195	6.71857	7.0185		6.8232	7.65269	7.42844	6.69197	6.42065	6.5368	6.81729	5.85239	5.95069		7.3307	7.31945	7.36131	6.92813	6.96204	7.02772	7.6279
	CAALFM_C201930CA		6.12667	5.93211	6.51887	6.2168	6.00538	6.71759	6.48634	5.68495	6.85904		6.6666	6.9655	6.49679	7.2672	7.59721	5.52926	6.99225	7.36481	6.09987		6.13715	5.50093	3.81068	6.51294	5.59873	5.61097	6.83585	6.47636	6.39477		6.27297	5.76946	6.11388	6.75619	4.24177	4.6533	6.73591	5.34028	5.40682		6.197	6.97133	5.49176	6.81047	5.65204	5.5949	6.67315
	CAALFM_C202000WA		6.99638	7.21997	7.04613	7.09928	7.19851	7.12474	7.24154	7.08307	7.19335		7.21163	7.05427	7.06522	7.19026	7.12212	7.26922	7.49191	7.28757	7.41046		6.80128	7.20998	7.45144	6.97003	6.94137	6.93049	7.17128	7.07438	7.01281		7.23356	7.1093	7.12553	7.36717	7.31609	7.23511	7.41258	7.49537	7.33907		6.73394	7.24892	7.22821	6.69324	6.95655	7.19806	6.91386
	CAALFM_C202020WA		5.47458	5.9446	5.64832	5.61169	5.86176	5.84185	6.19405	6.57018	6.34809		5.68176	5.65768	6.11367	5.79539	5.85728	6.72404	6.31328	6.11473	6.37118		5.53685	6.42359	6.87285	5.26868	6.56721	6.65061	6.07127	5.83916	5.85969		5.91972	6.39814	6.21343	6.06149	6.91521	6.78245	6.43748	6.14231	6.1752		5.35415	5.99715	6.63149	5.10144	6.42578	6.35426	6.09736
	CAALFM_C202040WA		5.69805	5.39137	5.6294	5.81568	5.37874	5.80058	5.87056	6.04421	5.98318		5.79134	5.65484	5.69598	5.855	5.87946	5.50161	5.97794	5.95933	5.90844		5.99128	5.63159	6.14873	5.35078	6.17395	6.17321	6.12892	5.36487	5.64708		5.81726	6.19087	5.72191	5.89905	5.8669	5.72359	5.97885	5.10457	5.21727		5.75086	5.77703	5.6063	5.63512	5.97444	5.21779	6.06661
	CAALFM_C202050CA		3.55104	5.52769	4.03995	3.33643	5.91603	4.43977	3.5356	5.78727	4.51612		3.04755	3.64851	5.8711	2.42505	3.80415	5.96957	3.53615	3.70774	4.52458		4.72418	5.83959	6.59304	2.95236	6.41008	6.60367	4.80521	5.08597	4.99062		3.7987	5.33992	5.21564	3.42346	5.67474	6.04648	4.19881	5.06209	4.8238		4.81251	3.66882	5.53925	4.29498	6.18701	5.64608	4.67796
	CAALFM_C202080WA		1.13272	-0.0896555	1.53148	1.06931	-0.670805	1.24126	0.746005	-1.70824	0.185304		0.171726	1.39262	0.786099	0.999522	1.58509	-0.0448332	-1.40642	0.169517	-0.468645		0.396277	-0.40642	-2.43029	1.89275	-1.30391	-0.796754	0.727657	1.85665	1.48638		0.770941	-0.486794	-0.871185	0.705106	-3.13565	-2.09764	0.515924	-0.189146	0.212247		-0.545964	1.39762	-0.41343	0.80977	0.365274	1.50002	0.17135
	CAALFM_C202090WA		4.6996	5.40248	5.10739	5.09478	5.07918	5.2592	5.36619	5.42793	5.50577		5.152	5.26991	5.2883	5.51263	5.49643	4.96075	5.65032	5.64645	5.78639		4.39833	5.58035	5.43883	4.75918	5.48324	5.60707	5.11263	6.00987	6.11824		5.03502	5.6496	5.55055	5.49124	4.98877	5.07869	5.62588	5.70428	5.59982		4.48163	5.18302	5.45414	4.45179	5.30211	5.06182	4.85515
	CAALFM_C202110CA		4.0557	4.87949	3.98644	3.95222	4.68632	3.7746	4.13146	4.453	4.10883		3.99964	4.17734	4.12077	4.2325	4.28432	4.53422	4.14245	4.37671	4.59896		4.21676	4.45694	4.21352	4.36123	3.91492	4.07662	4.11202	4.45617	4.37934		3.88135	4.30802	4.13881	3.90854	3.91122	4.15323	4.08408	4.62055	4.56192		4.39289	3.89435	4.54814	4.3211	4.26035	4.73413	4.4873
	CAALFM_C202120WA		6.43856	4.62045	6.32966	6.41165	4.47456	6.2976	6.03116	4.36601	5.92058		6.3411	6.28989	4.88755	6.39219	6.33756	4.44158	5.7638	5.93271	6.19885		5.77486	4.6349	2.71608	6.3401	4.382	4.24169	5.36441	6.86186	6.91722		6.03676	4.00533	4.30149	6.37044	3.60164	3.83965	6.10282	6.67644	6.62319		5.97045	6.10804	4.12829	6.4453	4.20528	4.09155	5.47366
	CAALFM_C202130CA		-2.12482	-0.924769	-1.85133	-2.49165	-0.882499	-3.13565	-1.38335	-0.179866	-1.13646		5.62057	6.39674	7.7112	5.73631	6.36588	5.82004	6.82934	6.95066	4.5187		-2.30156	-0.40642	-1.31918	-3.13565	-0.648325	-0.143145	-2.67466	-0.0787103	0.18301		-2.62555	-0.591563	0.220513	-3.13565	-1.49041	-0.90702	-1.40733	-1.78618	-0.808836		-1.96257	5.35543	-1.5335	-2.59941	-1.18446	-0.995404	-1.78667
	CAALFM_C202150CA		5.67866	5.18809	5.50033	5.91393	5.23179	5.6312	5.89141	5.4063	5.5326		5.58096	5.47935	5.34437	5.84213	5.73038	5.77389	5.66238	5.60398	5.26924		5.66012	5.33222	5.2457	5.82764	5.52946	5.55416	5.71907	5.50352	5.65326		5.64039	5.91065	5.73942	5.90284	5.74915	5.95328	5.79158	5.74867	5.83251		6.12602	5.32256	5.21865	6.24747	5.37196	5.05482	5.90328
	CAALFM_C202170WA		6.66397	4.61352	6.58009	6.30121	4.66697	6.25307	6.09854	4.41883	5.94575		6.55981	6.54401	5.24654	6.51354	6.55195	4.97322	6.42455	6.32261	5.30216		6.34506	4.28742	3.6795	6.42142	4.22009	4.30085	6.37513	6.07137	5.78429		6.4217	4.36512	4.40619	6.49862	3.38469	3.46217	6.42795	5.67307	5.64193		6.90298	6.32936	4.24745	7.07501	4.13738	4.06394	6.49664
	CAALFM_C202180WA		3.21657	5.79811	4.36828	3.06565	5.97856	4.47852	2.9972	5.38654	4.28639		2.71661	3.31843	5.54911	2.32988	3.69048	5.34174	3.06808	3.28056	3.06295		5.52601	6.31749	6.08896	4.05725	5.99239	5.94255	5.01088	4.22539	4.43059		3.90478	6.54823	6.5564	3.56851	5.47848	5.63793	3.49275	4.0543	4.18589		5.35415	3.9297	6.30682	4.94949	6.09114	6.43731	5.10105
	CAALFM_C202190CA		3.07545	3.67121	3.68229	3.35099	3.74555	4.00076	3.1953	3.53997	3.92902		3.18663	3.63936	3.8908	3.46448	3.73167	2.28009	3.21612	3.72252	2.92029		3.03673	3.39272	2.99585	2.90061	3.85421	3.75289	3.25888	3.50004	3.22704		3.71741	2.65443	3.38089	3.90199	1.59693	1.70569	3.06528	2.28392	2.28696		3.44802	4.12805	3.35411	3.68559	3.72545	3.71587	3.26815
	CAALFM_C202200WA		6.53425	5.26758	6.46476	6.3279	5.3994	6.37175	6.66097	5.50528	6.57311		6.19238	6.03602	5.80869	6.24996	6.10862	5.37265	6.55478	6.4195	6.117		5.9451	5.69363	5.47418	6.60939	5.80218	5.89151	6.4569	6.77528	6.70984		6.16988	6.4024	5.92268	6.23678	5.37566	5.3759	6.43382	6.27949	6.45192		6.85633	6.30712	5.38184	6.98454	5.89679	5.39667	6.87489
	CAALFM_C202220CA		1.97974	0.613269	2.31033	2.11741	0.329467	2.51205	1.3137	-0.179866	1.65121		1.16711	1.48068	0.733319	1.5142	1.86462	-1.00996	-0.145326	0.323133	0.307816		0.490743	-1.20377	-1.95863	0.913105	-1.52792	-0.972385	0.393136	0.721136	0.433275		0.643025	1.0449	0.49828	0.750655	-0.559047	-1.27429	0.222414	0.907153	0.505554		1.04629	1.1403	0.976018	1.71793	-0.809772	-0.664594	1.41501
	CAALFM_C202230CA		-0.532691	-0.771613	-0.0059275	-0.535395	-0.0423501	-0.56416	-0.500665	0.266879	-0.677104		-1.86949	-0.794667	-2.07293	-1.80997	-0.829326	-0.261355	-1.40642	-0.423537	0.956327		-2.01523	-0.534449	-0.396901	-2.08434	0.539534	0.0531155	-2.04516	-0.218923	0.543811		-0.432123	-1.92282	-1.04438	0.0773076	-1.86144	-1.76823	-0.64333	-0.0956609	0.29135		-1.24074	-1.05083	-0.206455	-1.43479	-0.384215	0.42423	-0.741928
	CAALFM_C202260WA		5.77157	6.87964	5.57441	5.55781	7.07736	5.73733	6.18767	7.15034	6.2529		5.91627	6.00962	6.49283	5.94606	5.90285	6.70983	6.47499	6.36525	6.26624		6.08984	6.88035	7.21694	5.76427	6.72964	6.74149	6.49166	6.41095	6.15679		5.9739	6.69187	6.71598	5.99325	6.59579	6.64667	6.44113	6.47881	6.47222		5.86719	5.94914	6.66069	5.62467	6.78452	6.7872	6.37491
	CAALFM_C202270CA		6.53155	4.7012	6.14773	6.6547	4.25894	6.20162	5.92764	3.98315	5.61272		6.71791	6.47172	5.25124	6.75628	6.58221	5.09227	6.03702	5.72782	5.41889		6.349	4.06248	2.71608	7.27574	4.06806	3.953	5.8416	5.70007	5.50743		6.52132	3.86884	4.46797	6.93823	4.24792	4.44282	6.05317	5.87998	5.63436		6.15522	6.39933	3.49712	6.39701	3.8084	3.53035	5.20593
	CAALFM_C202280WA		6.27283	4.90244	6.03485	6.31055	4.81492	6.09137	5.76554	5.09619	5.54451		6.06724	5.78765	4.99515	6.02793	5.78528	5.15743	5.60575	5.37715	5.41573		5.97503	4.41422	4.321	6.23534	4.45661	4.59673	5.19592	5.28405	5.13391		6.09088	4.4859	4.74582	6.2927	5.16138	4.95034	5.67626	5.82126	5.72085		6.27444	6.02466	4.42519	6.12151	4.42275	4.31881	5.5173
	CAALFM_C202290CA		2.54371	3.04534	2.32609	2.87738	3.13297	2.94644	3.00691	2.86614	2.85481		2.57926	3.03173	2.7664	2.36231	2.50953	2.81738	2.69813	3.00206	3.42565		2.52836	2.9874	3.183	2.3552	3.2378	3.11955	2.54944	3.12236	3.16743		2.34614	3.49321	3.32322	2.31527	3.86402	3.79051	2.89535	3.06921	2.97889		2.00599	2.44968	2.4441	2.23997	3.19886	2.83977	2.44348
	CAALFM_C202300WA		4.97065	4.23389	4.96625	4.88261	4.09492	4.94362	4.88236	4.07926	4.80285		4.95538	4.84804	4.1361	5.02792	5.02551	3.94719	4.59346	4.32762	3.82896		4.62352	3.55762	3.20561	5.44269	4.03256	4.12106	4.59881	4.3547	4.09613		4.53795	3.78762	4.32394	4.85173	3.856	4.16773	4.55171	3.90396	3.68327		4.95214	4.84936	3.48971	5.11216	4.09394	3.99544	4.42953
	CAALFM_C202310WA		7.05332	5.33871	7.10438	7.18111	5.2449	7.10055	6.35568	5.98121	6.56501		6.98578	7.05355	6.14811	7.09097	7.15301	6.08699	6.3603	6.47076	5.98721		7.1573	4.38797	4.15081	7.96516	5.5331	5.61486	6.66975	6.5163	6.27168		7.04872	5.18004	5.06119	7.10698	5.4468	5.50906	6.56662	6.26964	6.20488		7.14245	7.17227	5.2119	7.173	5.70171	5.75714	6.41565
	CAALFM_C202330WA		-1.11944	-3.13565	-0.0217905	-1.70913	-0.175692	-1.62262	-0.394619	-2.04722	-3.13565		-0.888568	-2.02338	-2.50857	-1.54652	-2.49064	-1.56087	-1.40642	0.812698	-3.13565		-1.08919	-2.49124	-3.13565	-1.25554	-1.11006	-3.13565	-1.00195	-1.5863	-1.38613		-0.341115	-0.297644	-2.50941	-1.63061	0.31466	-0.487879	-2.02682	-0.777117	2.26753		-1.50733	-2.51237	-1.11633	-0.675727	-2.48178	-3.13565	-0.289807
	CAALFM_C202360CA		3.09508	4.75892	3.46709	3.10912	5.14007	3.60987	3.08231	4.84595	3.49081		2.97117	3.19682	4.21521	2.77738	3.15405	5.05366	3.64953	3.63623	4.07732		3.02313	4.6349	5.34517	3.11358	4.6531	4.76371	3.40139	3.6107	3.62894		2.86881	4.89264	4.94144	3.03898	5.13843	5.30331	3.34486	4.2043	4.1755		2.46981	3.03004	4.98799	1.98387	4.92222	5.12732	3.19861
	CAALFM_C202390WA		4.22118	6.59885	4.83479	5.28208	7.14096	5.94919	3.01655	5.98851	4.47245		2.92129	4.32262	6.2526	2.76531	4.04742	5.45863	1.71165	2.25978	2.76792		3.32186	6.78298	6.3809	3.67852	6.88204	6.85849	2.71859	4.30436	4.3262		2.02544	6.10526	6.49343	2.51326	6.40425	6.12415	1.28625	4.2934	4.10609		1.68146	3.44276	6.17426	2.51024	6.90565	6.4629	2.53397
	CAALFM_C202410WA		4.23008	7.82629	5.28914	4.5652	7.82243	5.8024	6.34997	7.56298	6.70129		4.5421	5.42	7.8013	4.84785	5.99424	7.95587	6.82599	7.15826	7.62315		5.5925	7.84107	7.59808	5.23869	7.19641	7.12511	6.81404	7.68423	7.33111		4.91322	8.16908	8.16839	5.19226	7.9925	7.89683	6.98756	7.93335	7.88278		5.20017	5.56293	7.74218	4.84022	7.47384	8.02781	7.55569
	CAALFM_C202420CA		7.61468	4.66475	6.74077	7.54336	4.39449	6.67354	6.45565	3.50187	5.7158		7.70391	7.15272	5.15168	7.90091	7.27095	5.22673	6.35102	6.15109	6.96335		6.6604	2.92791	3.16002	7.88141	2.38948	2.44842	5.91514	7.05643	7.39425		7.29337	2.80978	2.58233	7.54007	2.40032	2.47698	6.63953	7.43104	7.50384		6.70527	6.77715	2.36522	7.60406	2.22672	3.23592	6.05882
	CAALFM_C202440WA		4.63401	5.76061	5.02534	4.83486	5.69272	4.89331	5.15977	5.85751	5.3486		4.71015	4.81115	5.53569	4.68114	4.92856	6.18936	5.35767	5.16742	5.92407		4.69966	6.17764	6.19421	4.47247	6.08566	6.0932	5.24401	5.44082	5.69578		4.88522	6.5855	6.29864	4.80931	6.53305	6.5025	5.34052	5.7059	5.66625		4.72434	5.07927	6.40078	4.5497	5.99524	5.92001	5.37153
	CAALFM_C202490CA		6.75472	5.91951	6.59642	6.8674	6.04338	6.62708	7.06518	6.36003	6.79401		6.87486	6.60896	6.5184	6.77673	6.57931	6.73871	7.48386	7.27644	7.06979		6.5666	5.99694	6.92148	6.81372	6.33919	6.44638	7.28224	6.68993	6.75721		6.87157	6.6722	6.15076	7.00788	6.79033	6.69504	7.47511	7.28279	7.32563		7.30932	6.69649	6.15563	7.27863	6.22526	6.05235	7.71709
	CAALFM_C202500WA		5.16708	6.46844	5.25704	5.00271	6.25452	5.43458	5.73008	6.6506	5.99247		5.01485	5.06725	5.95186	4.96966	4.89131	5.80989	5.77356	5.56375	5.75483		5.73078	6.99421	6.76737	4.86627	6.72861	6.82551	5.98144	6.0928	5.97463		5.3075	6.66398	6.63077	5.09683	6.00444	6.18364	5.82211	5.58845	5.41237		5.1527	5.27684	7.01004	4.64531	6.63557	6.63508	5.65976
	CAALFM_C202520WA		3.82826	4.87949	4.14137	4.03343	4.84965	4.29741	4.6512	5.20546	4.91312		3.54585	3.87987	4.37449	3.6519	3.94299	4.53981	4.18904	4.62593	4.7447		3.87093	5.14637	5.05572	2.809	5.26459	5.16491	4.14033	4.52922	4.84102		4.00792	5.24803	5.23235	3.89339	4.97403	5.11407	4.53269	4.23611	4.04463		3.8232	3.78277	5.15676	3.9186	5.12733	4.73413	4.47878
	CAALFM_C202540WA		7.73766	5.03866	7.66805	7.55077	4.39449	7.42549	6.48547	3.64325	6.20618		7.58601	7.31153	5.50649	7.78123	7.39654	5.76853	6.17283	6.14853	6.56197		6.60683	3.41758	2.29886	7.78546	3.22887	3.32348	5.5618	7.05762	7.43848		7.17164	3.38692	3.30528	7.4302	2.33259	3.15952	6.60354	7.36604	7.61589		7.17512	7.2795	3.14711	7.86878	3.14668	3.87984	6.00546
	CAALFM_C202550CA		3.64727	4.45179	3.97649	2.02965	3.77177	2.60669	4.05397	4.52705	4.17842		2.6422	2.79119	3.16546	2.5429	2.50953	2.51041	2.82155	2.97912	3.48116		5.46012	4.40116	4.08524	3.90693	2.66594	3.00565	4.81403	2.16949	2.69101		3.7987	4.59436	4.94723	3.47186	2.88316	2.46137	3.86268	1.79108	1.784		4.26659	3.25111	3.82648	3.87393	2.75881	2.17281	4.26093
	CAALFM_C202570WA		-0.416939	0.771222	-1.59253	-1.43493	0.936659	-0.900483	-0.615128	1.114	-0.182396		-2.18197	-1.68001	-0.33061	-2.13252	-1.20256	0.677944	-2.18989	-1.21864	0.770776		0.444283	1.02568	2.25617	-0.73248	0.940725	0.58435	-0.883205	0.108958	-0.299239		-1.00038	1.96816	1.83879	-1.05941	2.10792	1.95951	-0.975338	-0.396522	0.366341		-1.01581	-1.74547	1.34833	-1.08208	1.26137	0.89448	-0.543786
	CAALFM_C202580WA		2.59976	4.99876	3.1856	2.73203	4.9167	2.93322	3.37246	4.31118	3.45199		2.60477	2.98431	4.33961	2.27984	2.70669	4.34258	2.88467	2.90804	4.09719		2.6764	4.71802	5.44834	1.89275	4.98039	4.96912	2.81834	4.15966	3.81678		3.62336	5.74546	5.56382	3.86778	6.62085	6.2858	4.08781	4.27601	4.36571		1.97139	3.08334	5.12838	1.8873	4.84573	5.06739	1.77182
	CAALFM_C202620WA		6.89082	8.20305	7.27233	6.79688	8.42363	7.27051	6.7453	7.84859	7.18026		6.60079	6.94861	7.49043	6.51354	6.79799	6.31708	6.91246	7.00914	5.69674		7.3165	8.40889	7.98472	7.32762	7.60571	7.73224	7.13744	6.58972	6.5829		6.64752	8.15599	8.34835	6.52589	7.10648	6.80737	6.361	5.83022	5.95904		6.77465	7.10814	7.91033	6.39614	7.77478	7.62767	7.00764
	CAALFM_C202630WA		3.64061	2.82283	3.79031	3.79475	2.55031	3.85392	3.5818	3.05597	3.68026		3.23887	3.21747	2.85553	3.72229	3.38419	2.26218	3.21449	3.37144	4.62931		3.23583	3.03329	3.34456	3.32157	2.92022	3.07506	2.16455	4.99764	5.2808		3.68962	3.4277	3.04917	3.6686	2.80201	2.46137	3.70175	4.72033	4.87606		3.38434	3.08334	2.8085	4.15681	2.59711	2.7867	2.82131
	CAALFM_C202640CA		4.2323	6.37359	4.55631	4.22588	6.4135	4.79258	5.67786	7.02498	6.03194		3.92314	4.40595	6.4232	3.16972	4.66964	6.70143	5.24291	5.37495	6.24278		4.60516	6.10362	6.42313	3.99513	7.45198	7.47917	5.82535	6.84628	6.85794		4.35952	7.1038	6.72149	4.75865	8.14898	7.86454	5.34598	6.57035	6.55219		4.39126	5.28892	7.18178	3.85363	7.56488	7.76003	5.61252
	CAALFM_C202660WA		4.27381	4.74629	4.06364	3.85982	4.79278	4.00689	4.57167	5.21545	4.45853		4.46413	4.38328	4.70086	4.04048	4.19619	5.42273	5.05103	4.82878	4.6986		5.65758	4.29215	4.97245	4.87769	4.49811	4.59279	5.63824	4.15612	3.71414		5.21262	4.13822	4.23671	5.28612	4.84223	4.96426	4.92943	4.67131	4.70963		5.42938	5.12574	5.14972	4.96614	4.75452	5.44242	5.33896
	CAALFM_C202670CA		0.943383	1.92261	0.14734	0.606196	2.55031	0.224775	2.33064	2.84314	1.72433		1.60647	1.46349	2.39719	1.07971	0.608767	3.83421	2.03098	1.5433	3.01361		2.33819	2.1501	3.6795	1.69489	1.83202	2.1355	2.51741	1.06141	0.965266		2.17477	2.63506	2.51368	1.97974	4.17243	4.31834	1.65117	2.67732	2.56998		1.88107	1.26844	2.57255	0.603943	2.5524	2.88086	2.46664
	CAALFM_C202700CA		4.81657	5.70295	5.04926	4.7169	5.59119	4.89331	5.08842	5.62064	5.27584		4.36313	4.47619	5.27913	4.26288	4.59884	5.04975	5.18035	5.27256	5.11791		4.69966	6.01278	6.00571	4.93636	6.06698	5.86399	5.33562	5.33038	5.30258		4.75204	6.06597	5.76262	4.812	5.78971	5.58667	5.23019	4.95145	5.05105		4.78786	5.06874	6.00375	4.73593	5.86403	6.02397	5.26161
	CAALFM_C202710CA		6.48022	4.37594	5.7467	6.1968	4.10932	5.7297	6.17481	4.25418	5.48944		6.64295	6.21356	4.80364	6.46771	6.1019	4.9098	5.99592	5.70354	6.29578		5.72957	4.01753	3.62181	6.90689	4.06806	3.953	5.71672	6.18789	6.49104		5.61049	3.73443	3.96116	6.1158	4.3599	4.36104	5.87699	6.71646	6.58641		6.15618	5.64854	4.00881	6.80321	4.01464	4.3917	5.5797
	CAALFM_C202720WA		7.77693	6.06772	7.55855	7.89413	5.8575	7.56543	7.64974	6.24893	7.32347		7.698	7.43432	6.27008	7.77259	7.47249	6.70673	7.74143	7.55082	7.40688		7.15505	5.80859	6.55171	7.78174	6.33607	6.40542	7.36854	7.10365	7.12207		7.53176	6.5855	5.89295	7.81192	6.784	6.65527	7.81122	7.47503	7.54628		7.74025	7.28747	5.6264	8.2111	6.15303	5.67008	7.17385
[truncated: 4,812 more rows]
[truncated: 47 more columns]
